# Supplementary material for: Onchocerca volvulus transmission in the Mbam valley of Cameroon following 16 years of annual community-directed treatment with ivermectin, and the description of a new cytotype of Simulium squamosum
Source: Parasit Vectors. 2021 Nov 2;14:563. doi: 10.1186/s13071-021-05072-y (PMC8561987; doi:10.1186/s13071-021-05072-y)
Supplement: Supplementary file 2 — Additional file 2: Dataset. File contains pool screen, dissection, and biting rate data. [file 13071_2021_5072_MOESM2_ESM.xlsx]

## Sheet: Pool_screen
Lab ID	Species	Pool size	Collection date	Ov + body	Ov + head	Oo + body	Oo + head	Country	Region	Location
C1	S. damnosum s.l.	175	July 2016	1	1	0	0	Cameroon	Centre (Bafia)	Nyamongo 1
C2	S. damnosum s.l.	200	July 2016	1	0	0	0	Cameroon	Centre (Bafia)	Nyamongo 1
C3	S. damnosum s.l.	200	July 2016	1	1	0	0	Cameroon	Centre (Bafia)	Nyamongo 1
C4	S. damnosum s.l.	196	July 2016	1	1	0	0	Cameroon	Centre (Bafia)	Nyamongo 1
C5	S. damnosum s.l.	200	July 2016	1	1	0	0	Cameroon	Centre (Bafia)	Bayomen
C6	S. damnosum s.l.	200	July 2016	1	0	0	0	Cameroon	Centre (Bafia)	Bayomen
C7	S. damnosum s.l.	200	July 2016	1	0	0	0	Cameroon	Centre (Bafia)	Bayomen
C8	S. damnosum s.l.	200	July 2016	1	0	0	0	Cameroon	Centre (Bafia)	Bayomen
C9	S. damnosum s.l.	200	July 2016	1	0	0	0	Cameroon	Centre (Bafia)	Bayomen
C10	S. damnosum s.l.	200	July 2016	1	0	0	0	Cameroon	Centre (Bafia)	Bayomen
C11	S. damnosum s.l.	200	July 2016	1	0	0	0	Cameroon	Centre (Bafia)	Bayomen
C12	S. damnosum s.l.	200	July 2016	1	1	0	0	Cameroon	Centre (Bafia)	Bayomen
C13	S. damnosum s.l.	200	July 2016	1	0	0	0	Cameroon	Centre (Bafia)	Bayomen
C14	S. damnosum s.l.	149	July 2016	1	0	0	0	Cameroon	Centre (Bafia)	Bayomen
C15	S. damnosum s.l.	162	July 2016	1	1	0	0	Cameroon	Centre (Bafia)	Nyamongo 1
C16	S. damnosum s.l.	24	July 2016	0	0	0	0	Cameroon	Centre (Bafia)	Egona 2
C17	S. damnosum s.l.	12	July 2016	1	1	0	0	Cameroon	Centre (Bafia)	Ondouano
C18	S. damnosum s.l.	200	August 2016	1	1	0	0	Cameroon	Centre (Bafia)	Nyamongo 1
C19	S. damnosum s.l.	200	August 2016	1	1	0	0	Cameroon	Centre (Bafia)	Nyamongo 1
C20	S. damnosum s.l.	200	August 2016	1	1	0	0	Cameroon	Centre (Bafia)	Nyamongo 1
C21	S. damnosum s.l.	200	August 2016	1	1	0	0	Cameroon	Centre (Bafia)	Nyamongo 1
C22	S. damnosum s.l.	200	August 2016	1	1	0	0	Cameroon	Centre (Bafia)	Nyamongo 1
C23	S. damnosum s.l.	200	August 2016	1	0	0	0	Cameroon	Centre (Bafia)	Bayomen
C24	S. damnosum s.l.	200	August 2016	1	0	0	0	Cameroon	Centre (Bafia)	Bayomen
C25	S. damnosum s.l.	200	August 2016	1	0	0	0	Cameroon	Centre (Bafia)	Bayomen
C26	S. damnosum s.l.	200	August 2016	1	0	0	0	Cameroon	Centre (Bafia)	Bayomen
C27	S. damnosum s.l.	200	August 2016	1	0	0	0	Cameroon	Centre (Bafia)	Bayomen
C28	S. damnosum s.l.	200	August 2016	1	0	0	0	Cameroon	Centre (Bafia)	Bayomen
C29	S. damnosum s.l.	200	August 2016	1	0	0	0	Cameroon	Centre (Bafia)	Bayomen
C30	S. damnosum s.l.	200	August 2016	1	0	0	0	Cameroon	Centre (Bafia)	Bayomen
C31	S. damnosum s.l.	200	August 2016	1	0	0	0	Cameroon	Centre (Bafia)	Bayomen
C32	S. damnosum s.l.	200	August 2016	1	1	0	0	Cameroon	Centre (Bafia)	Bayomen
C33	S. damnosum s.l.	200	August 2016	1	0	0	0	Cameroon	Centre (Bafia)	Bayomen
C34	S. damnosum s.l.	200	August 2016	1	0	0	0	Cameroon	Centre (Bafia)	Bayomen
C35	S. damnosum s.l.	200	August 2016	1	0	0	0	Cameroon	Centre (Bafia)	Bayomen
C36	S. damnosum s.l.	200	August 2016	1	0	0	0	Cameroon	Centre (Bafia)	Bayomen
C37	S. damnosum s.l.	200	August 2016	1	1	0	0	Cameroon	Centre (Bafia)	Bayomen
C38	S. damnosum s.l.	200	August 2016	1	1	0	0	Cameroon	Centre (Bafia)	Bayomen
C39	S. damnosum s.l.	200	August 2016	1	1	0	0	Cameroon	Centre (Bafia)	Bayomen
C40	S. damnosum s.l.	200	August 2016	1	1	0	0	Cameroon	Centre (Bafia)	Bayomen
C41	S. damnosum s.l.	200	August 2016	1	1	0	0	Cameroon	Centre (Bafia)	Bayomen
C42	S. damnosum s.l.	200	August 2016	1	1	0	0	Cameroon	Centre (Bafia)	Bayomen
C43	S. damnosum s.l.	200	August 2016	0	0	0	0	Cameroon	Centre (Bafia)	Bayomen
C44	S. damnosum s.l.	200	August 2016	1	0	0	0	Cameroon	Centre (Bafia)	Bayomen
C45	S. damnosum s.l.	200	August 2016	1	0	0	0	Cameroon	Centre (Bafia)	Bayomen
C46	S. damnosum s.l.	200	August 2016	1	0	0	0	Cameroon	Centre (Bafia)	Bayomen
C47	S. damnosum s.l.	190	August 2016	1	0	0	0	Cameroon	Centre (Bafia)	Bayomen
C48	S. damnosum s.l.	100	August 2016	1	0	0	0	Cameroon	Centre (Bafia)	Egona 2
C49	S. damnosum s.l.	14	August 2016	0	0	0	0	Cameroon	Centre (Bafia)	Ondouano
C50	S. damnosum s.l.	70	August 2016	1	0	0	0	Cameroon	Centre (Bafia)	Nyamongo 1
C51	S. damnosum s.l.	200	September 2016	1	1	0	0	Cameroon	Centre (Bafia)	Nyamongo 1
C52	S. damnosum s.l.	200	September 2016	1	0	0	0	Cameroon	Centre (Bafia)	Nyamongo 1
C53	S. damnosum s.l.	200	September 2016	1	1	0	0	Cameroon	Centre (Bafia)	Nyamongo 1
C54	S. damnosum s.l.	200	September 2016	1	0	0	0	Cameroon	Centre (Bafia)	Nyamongo 1
C55	S. damnosum s.l.	200	September 2016	1	1	0	0	Cameroon	Centre (Bafia)	Nyamongo 1
C56	S. damnosum s.l.	200	September 2016	1	1	0	0	Cameroon	Centre (Bafia)	Nyamongo 1
C57	S. damnosum s.l.	200	September 2016	1	0	0	0	Cameroon	Centre (Bafia)	Nyamongo 1
C58	S. damnosum s.l.	200	September 2016	1	1	0	0	Cameroon	Centre (Bafia)	Nyamongo 1
C59	S. damnosum s.l.	200	September 2016	1	0	0	0	Cameroon	Centre (Bafia)	Bayomen
C60	S. damnosum s.l.	200	September 2016	1	0	0	0	Cameroon	Centre (Bafia)	Bayomen
C61	S. damnosum s.l.	200	September 2016	1	0	0	0	Cameroon	Centre (Bafia)	Bayomen
C62	S. damnosum s.l.	200	September 2016	1	1	0	0	Cameroon	Centre (Bafia)	Bayomen
C63	S. damnosum s.l.	200	September 2016	1	1	0	0	Cameroon	Centre (Bafia)	Bayomen
C64	S. damnosum s.l.	200	September 2016	1	0	0	0	Cameroon	Centre (Bafia)	Bayomen
C65	S. damnosum s.l.	200	September 2016	1	0	0	0	Cameroon	Centre (Bafia)	Bayomen
C66	S. damnosum s.l.	200	September 2016	1	0	0	0	Cameroon	Centre (Bafia)	Bayomen
C67	S. damnosum s.l.	200	September 2016	1	0	0	0	Cameroon	Centre (Bafia)	Bayomen
C68	S. damnosum s.l.	200	September 2016	1	1	0	0	Cameroon	Centre (Bafia)	Bayomen
C69	S. damnosum s.l.	200	September 2016	1	1	0	0	Cameroon	Centre (Bafia)	Bayomen
C70	S. damnosum s.l.	200	September 2016	1	0	0	0	Cameroon	Centre (Bafia)	Bayomen
C71	S. damnosum s.l.	200	September 2016	1	0	0	0	Cameroon	Centre (Bafia)	Bayomen
C72	S. damnosum s.l.	200	September 2016	1	1	0	0	Cameroon	Centre (Bafia)	Bayomen
C73	S. damnosum s.l.	200	September 2016	1	1	0	0	Cameroon	Centre (Bafia)	Bayomen
C74	S. damnosum s.l.	200	September 2016	1	0	0	0	Cameroon	Centre (Bafia)	Bayomen
C75	S. damnosum s.l.	200	September 2016	1	0	0	0	Cameroon	Centre (Bafia)	Bayomen
C76	S. damnosum s.l.	200	September 2016	1	0	0	0	Cameroon	Centre (Bafia)	Bayomen
C77	S. damnosum s.l.	200	September 2016	1	0	0	0	Cameroon	Centre (Bafia)	Bayomen
C78	S. damnosum s.l.	200	September 2016	1	0	0	0	Cameroon	Centre (Bafia)	Bayomen
C79	S. damnosum s.l.	200	September 2016	1	0	0	0	Cameroon	Centre (Bafia)	Bayomen
C80	S. damnosum s.l.	200	September 2016	1	0	0	0	Cameroon	Centre (Bafia)	Bayomen
C81	S. damnosum s.l.	200	September 2016	1	1	0	0	Cameroon	Centre (Bafia)	Bayomen
C82	S. damnosum s.l.	200	September 2016	1	0	0	0	Cameroon	Centre (Bafia)	Bayomen
C83	S. damnosum s.l.	200	September 2016	1	1	0	0	Cameroon	Centre (Bafia)	Bayomen
C84	S. damnosum s.l.	200	September 2016	1	0	0	0	Cameroon	Centre (Bafia)	Bayomen
C85	S. damnosum s.l.	200	September 2016	1	0	0	0	Cameroon	Centre (Bafia)	Bayomen
C86	S. damnosum s.l.	200	September 2016	1	0	0	0	Cameroon	Centre (Bafia)	Egona 2
C87	S. damnosum s.l.	200	September 2016	1	0	0	0	Cameroon	Centre (Bafia)	Egona 2
C88	S. damnosum s.l.	96	September 2016	1	0	0	0	Cameroon	Centre (Bafia)	Egona 2
C89	S. damnosum s.l.	43	September 2016	1	0	0	0	Cameroon	Centre (Bafia)	Ondouano
C90	S. damnosum s.l.	200	October 2016	1	0	0	0	Cameroon	Centre (Bafia)	Nyamongo 1
C91	S. damnosum s.l.	200	October 2016	1	0	0	0	Cameroon	Centre (Bafia)	Nyamongo 1
C92	S. damnosum s.l.	200	October 2016	1	0	0	0	Cameroon	Centre (Bafia)	Nyamongo 1
C93	S. damnosum s.l.	200	October 2016	1	1	0	0	Cameroon	Centre (Bafia)	Nyamongo 1
C94	S. damnosum s.l.	200	October 2016	1	0	0	0	Cameroon	Centre (Bafia)	Nyamongo 1
C95	S. damnosum s.l.	200	October 2016	1	1	0	0	Cameroon	Centre (Bafia)	Nyamongo 1
C96	S. damnosum s.l.	200	October 2016	1	0	0	0	Cameroon	Centre (Bafia)	Nyamongo 1
C97	S. damnosum s.l.	200	October 2016	1	0	0	0	Cameroon	Centre (Bafia)	Nyamongo 1
C98	S. damnosum s.l.	200	October 2016	1	1	0	0	Cameroon	Centre (Bafia)	Nyamongo 1
C99	S. damnosum s.l.	200	October 2016	1	0	0	0	Cameroon	Centre (Bafia)	Bayomen
C100	S. damnosum s.l.	200	October 2016	1	0	0	0	Cameroon	Centre (Bafia)	Bayomen
C101	S. damnosum s.l.	200	October 2016	1	1	0	0	Cameroon	Centre (Bafia)	Bayomen
C102	S. damnosum s.l.	200	October 2016	1	0	0	0	Cameroon	Centre (Bafia)	Bayomen
C103	S. damnosum s.l.	200	October 2016	1	0	0	0	Cameroon	Centre (Bafia)	Bayomen
C104	S. damnosum s.l.	200	October 2016	1	0	0	0	Cameroon	Centre (Bafia)	Bayomen
C105	S. damnosum s.l.	200	October 2016	1	0	0	0	Cameroon	Centre (Bafia)	Bayomen
C106	S. damnosum s.l.	200	October 2016	1	0	0	0	Cameroon	Centre (Bafia)	Bayomen
C107	S. damnosum s.l.	200	October 2016	1	1	0	0	Cameroon	Centre (Bafia)	Bayomen
C108	S. damnosum s.l.	200	October 2016	0	0	0	0	Cameroon	Centre (Bafia)	Bayomen
C109	S. damnosum s.l.	200	October 2016	1	1	0	0	Cameroon	Centre (Bafia)	Bayomen
C110	S. damnosum s.l.	200	October 2016	1	1	0	0	Cameroon	Centre (Bafia)	Bayomen
C111	S. damnosum s.l.	200	October 2016	1	0	1	0	Cameroon	Centre (Bafia)	Bayomen
C112	S. damnosum s.l.	200	October 2016	1	0	1	0	Cameroon	Centre (Bafia)	Bayomen
C113	S. damnosum s.l.	200	October 2016	1	0	0	0	Cameroon	Centre (Bafia)	Bayomen
C114	S. damnosum s.l.	200	October 2016	0	0	0	0	Cameroon	Centre (Bafia)	Bayomen
C115	S. damnosum s.l.	200	October 2016	1	0	0	0	Cameroon	Centre (Bafia)	Bayomen
C116	S. damnosum s.l.	200	October 2016	1	0	0	0	Cameroon	Centre (Bafia)	Bayomen
C117	S. damnosum s.l.	200	October 2016	1	0	0	0	Cameroon	Centre (Bafia)	Bayomen
C118	S. damnosum s.l.	200	October 2016	1	0	0	0	Cameroon	Centre (Bafia)	Bayomen
C119	S. damnosum s.l.	200	October 2016	1	0	0	0	Cameroon	Centre (Bafia)	Bayomen
C120	S. damnosum s.l.	200	October 2016	1	0	0	0	Cameroon	Centre (Bafia)	Bayomen
C121	S. damnosum s.l.	200	October 2016	1	0	0	0	Cameroon	Centre (Bafia)	Bayomen
C122	S. damnosum s.l.	200	October 2016	0	0	0	0	Cameroon	Centre (Bafia)	Bayomen
C123	S. damnosum s.l.	200	October 2016	1	0	0	0	Cameroon	Centre (Bafia)	Bayomen
C124	S. damnosum s.l.	200	October 2016	1	0	0	0	Cameroon	Centre (Bafia)	Bayomen
C125	S. damnosum s.l.	200	October 2016	1	0	0	0	Cameroon	Centre (Bafia)	Bayomen
C126	S. damnosum s.l.	200	October 2016	1	0	0	0	Cameroon	Centre (Bafia)	Bayomen
C127	S. damnosum s.l.	200	October 2016	1	1	0	0	Cameroon	Centre (Bafia)	Bayomen
C128	S. damnosum s.l.	200	October 2016	1	1	0	0	Cameroon	Centre (Bafia)	Bayomen
C129	S. damnosum s.l.	200	October 2016	0	0	0	0	Cameroon	Centre (Bafia)	Bayomen
C130	S. damnosum s.l.	200	October 2016	1	0	0	0	Cameroon	Centre (Bafia)	Bayomen
C131	S. damnosum s.l.	200	October 2016	1	0	0	0	Cameroon	Centre (Bafia)	Bayomen
C132	S. damnosum s.l.	175	October 2016	1	0	0	0	Cameroon	Centre (Bafia)	Bayomen
C133	S. damnosum s.l.	200	October 2016	1	0	0	0	Cameroon	Centre (Bafia)	Nyamongo 1
C134	S. damnosum s.l.	200	October 2016	1	0	0	0	Cameroon	Centre (Bafia)	Nyamongo 1
C135	S. damnosum s.l.	102	October 2016	1	0	0	0	Cameroon	Centre (Bafia)	Nyamongo 1
C136	S. damnosum s.l.	200	October 2016	1	1	0	0	Cameroon	Centre (Bafia)	Egona 2
C137	S. damnosum s.l.	200	October 2016	1	0	0	0	Cameroon	Centre (Bafia)	Egona 2
C138	S. damnosum s.l.	200	October 2016	1	1	0	0	Cameroon	Centre (Bafia)	Egona 2
C139	S. damnosum s.l.	200	October 2016	1	1	0	0	Cameroon	Centre (Bafia)	Egona 2
C140	S. damnosum s.l.	200	October 2016	1	1	0	0	Cameroon	Centre (Bafia)	Egona 2
C141	S. damnosum s.l.	200	October 2016	1	0	0	0	Cameroon	Centre (Bafia)	Egona 2
C142	S. damnosum s.l.	125	October 2016	1	1	0	0	Cameroon	Centre (Bafia)	Egona 2
C143	S. damnosum s.l.	200	October 2016	1	0	0	0	Cameroon	Centre (Bafia)	Ondouano
C144	S. damnosum s.l.	102	October 2016	1	0	0	0	Cameroon	Centre (Bafia)	Ondouano
C145	S. damnosum s.l.	200	November 2016	1	0	0	0	Cameroon	Centre (Bafia)	Nyamongo 1
C146	S. damnosum s.l.	200	November 2016	1	0	0	0	Cameroon	Centre (Bafia)	Nyamongo 1
C147	S. damnosum s.l.	200	November 2016	1	0	0	0	Cameroon	Centre (Bafia)	Nyamongo 1
C148	S. damnosum s.l.	144	November 2016	1	0	0	0	Cameroon	Centre (Bafia)	Nyamongo 1
C149	S. damnosum s.l.	200	November 2016	1	0	0	0	Cameroon	Centre (Bafia)	Bayomen
C150	S. damnosum s.l.	200	November 2016	0	0	0	0	Cameroon	Centre (Bafia)	Bayomen
C151	S. damnosum s.l.	200	November 2016	1	0	0	0	Cameroon	Centre (Bafia)	Bayomen
C152	S. damnosum s.l.	200	November 2016	1	1	0	0	Cameroon	Centre (Bafia)	Bayomen
C153	S. damnosum s.l.	200	November 2016	1	0	0	0	Cameroon	Centre (Bafia)	Bayomen
C154	S. damnosum s.l.	200	November 2016	1	1	0	0	Cameroon	Centre (Bafia)	Bayomen
C155	S. damnosum s.l.	200	November 2016	1	0	0	0	Cameroon	Centre (Bafia)	Bayomen
C156	S. damnosum s.l.	200	November 2016	1	0	0	0	Cameroon	Centre (Bafia)	Bayomen
C157	S. damnosum s.l.	200	November 2016	1	0	0	0	Cameroon	Centre (Bafia)	Bayomen
C158	S. damnosum s.l.	200	November 2016	1	0	0	0	Cameroon	Centre (Bafia)	Bayomen
C159	S. damnosum s.l.	200	November 2016	1	0	0	0	Cameroon	Centre (Bafia)	Bayomen
C160	S. damnosum s.l.	200	November 2016	1	0	0	0	Cameroon	Centre (Bafia)	Bayomen
C161	S. damnosum s.l.	200	November 2016	1	0	0	0	Cameroon	Centre (Bafia)	Bayomen
C162	S. damnosum s.l.	200	November 2016	1	1	0	0	Cameroon	Centre (Bafia)	Bayomen
C163	S. damnosum s.l.	200	November 2016	1	1	0	0	Cameroon	Centre (Bafia)	Bayomen
C164	S. damnosum s.l.	200	November 2016	1	1	0	0	Cameroon	Centre (Bafia)	Bayomen
C165	S. damnosum s.l.	200	November 2016	1	0	0	0	Cameroon	Centre (Bafia)	Bayomen
C166	S. damnosum s.l.	200	November 2016	1	0	0	0	Cameroon	Centre (Bafia)	Bayomen
C167	S. damnosum s.l.	200	November 2016	1	1	0	0	Cameroon	Centre (Bafia)	Bayomen
C168	S. damnosum s.l.	200	November 2016	0	0	0	0	Cameroon	Centre (Bafia)	Bayomen
C169	S. damnosum s.l.	200	November 2016	1	0	0	0	Cameroon	Centre (Bafia)	Bayomen
C170	S. damnosum s.l.	200	November 2016	0	0	0	0	Cameroon	Centre (Bafia)	Bayomen
C171	S. damnosum s.l.	200	November 2016	1	0	0	0	Cameroon	Centre (Bafia)	Bayomen
C172	S. damnosum s.l.	200	November 2016	1	1	0	0	Cameroon	Centre (Bafia)	Bayomen
C173	S. damnosum s.l.	200	November 2016	1	0	0	0	Cameroon	Centre (Bafia)	Bayomen
C174	S. damnosum s.l.	200	November 2016	0	0	0	0	Cameroon	Centre (Bafia)	Bayomen
C175	S. damnosum s.l.	200	November 2016	1	0	0	0	Cameroon	Centre (Bafia)	Bayomen
C176	S. damnosum s.l.	200	November 2016	1	0	0	0	Cameroon	Centre (Bafia)	Bayomen
C177	S. damnosum s.l.	200	November 2016	0	0	0	0	Cameroon	Centre (Bafia)	Bayomen
C178	S. damnosum s.l.	82	November 2016	1	0	0	0	Cameroon	Centre (Bafia)	Egona 2
C179	S. damnosum s.l.	10	November 2016	0	0	0	0	Cameroon	Centre (Bafia)	Ondouano
C180	S. damnosum s.l.	200	December 2016	1	1	0	0	Cameroon	Centre (Bafia)	Nyamongo 1
C181	S. damnosum s.l.	200	December 2016	1	0	0	0	Cameroon	Centre (Bafia)	Nyamongo 1
C182	S. damnosum s.l.	200	December 2016	1	1	0	0	Cameroon	Centre (Bafia)	Nyamongo 1
C183	S. damnosum s.l.	200	December 2016	1	1	0	0	Cameroon	Centre (Bafia)	Nyamongo 1
C184	S. damnosum s.l.	200	December 2016	1	0	0	0	Cameroon	Centre (Bafia)	Nyamongo 1
C185	S. damnosum s.l.	200	December 2016	1	1	0	0	Cameroon	Centre (Bafia)	Nyamongo 1
C186	S. damnosum s.l.	200	December 2016	1	0	0	0	Cameroon	Centre (Bafia)	Nyamongo 1
C187	S. damnosum s.l.	200	December 2016	1	1	0	0	Cameroon	Centre (Bafia)	Nyamongo 1
C188	S. damnosum s.l.	89	December 2016	0	0	0	0	Cameroon	Centre (Bafia)	Nyamongo 1
C189	S. damnosum s.l.	200	December 2016	1	0	0	0	Cameroon	Centre (Bafia)	Bayomen
C190	S. damnosum s.l.	200	December 2016	0	0	0	0	Cameroon	Centre (Bafia)	Bayomen
C191	S. damnosum s.l.	200	December 2016	0	0	0	0	Cameroon	Centre (Bafia)	Bayomen
C192	S. damnosum s.l.	200	December 2016	1	0	0	0	Cameroon	Centre (Bafia)	Bayomen
C193	S. damnosum s.l.	200	December 2016	0	0	0	0	Cameroon	Centre (Bafia)	Bayomen
C194	S. damnosum s.l.	200	December 2016	0	0	0	0	Cameroon	Centre (Bafia)	Bayomen
C195	S. damnosum s.l.	200	December 2016	1	0	0	0	Cameroon	Centre (Bafia)	Bayomen
C196	S. damnosum s.l.	200	December 2016	1	0	0	0	Cameroon	Centre (Bafia)	Bayomen
C197	S. damnosum s.l.	200	December 2016	1	0	0	0	Cameroon	Centre (Bafia)	Bayomen
C198	S. damnosum s.l.	200	December 2016	1	0	0	0	Cameroon	Centre (Bafia)	Bayomen
C199	S. damnosum s.l.	200	December 2016	1	0	0	0	Cameroon	Centre (Bafia)	Bayomen
C200	S. damnosum s.l.	200	December 2016	1	0	0	0	Cameroon	Centre (Bafia)	Bayomen
C201	S. damnosum s.l.	200	December 2016	1	0	0	0	Cameroon	Centre (Bafia)	Bayomen
C202	S. damnosum s.l.	200	December 2016	1	0	0	0	Cameroon	Centre (Bafia)	Bayomen
C203	S. damnosum s.l.	94	December 2016	1	0	0	0	Cameroon	Centre (Bafia)	Bayomen
C204	S. damnosum s.l.	200	December 2016	1	1	0	0	Cameroon	Centre (Bafia)	Egona 2
C205	S. damnosum s.l.	134	December 2016	1	1	0	0	Cameroon	Centre (Bafia)	Egona 2
C206	S. damnosum s.l.	53	December 2016	1	0	0	0	Cameroon	Centre (Bafia)	Ondouano
C207	S. damnosum s.l.	200	January 2017	1	1	0	0	Cameroon	Centre (Bafia)	Nyamongo 1
C208	S. damnosum s.l.	200	January 2017	1	1	0	0	Cameroon	Centre (Bafia)	Nyamongo 1
C209	S. damnosum s.l.	200	January 2017	1	1	0	0	Cameroon	Centre (Bafia)	Nyamongo 1
C210	S. damnosum s.l.	200	January 2017	1	1	0	0	Cameroon	Centre (Bafia)	Nyamongo 1
C211	S. damnosum s.l.	200	January 2017	1	0	0	0	Cameroon	Centre (Bafia)	Nyamongo 1
C212	S. damnosum s.l.	200	January 2017	1	0	0	0	Cameroon	Centre (Bafia)	Nyamongo 1
C213	S. damnosum s.l.	200	January 2017	1	1	0	0	Cameroon	Centre (Bafia)	Nyamongo 1
C214	S. damnosum s.l.	200	January 2017	1	1	0	0	Cameroon	Centre (Bafia)	Nyamongo 1
C215	S. damnosum s.l.	200	January 2017	1	1	0	0	Cameroon	Centre (Bafia)	Nyamongo 1
C216	S. damnosum s.l.	200	January 2017	1	1	0	0	Cameroon	Centre (Bafia)	Nyamongo 1
C217	S. damnosum s.l.	200	January 2017	1	1	0	0	Cameroon	Centre (Bafia)	Nyamongo 1
C218	S. damnosum s.l.	169	January 2017	1	0	0	0	Cameroon	Centre (Bafia)	Nyamongo 1
C219	S. damnosum s.l.	200	January 2017	1	1	0	0	Cameroon	Centre (Bafia)	Bayomen
C220	S. damnosum s.l.	200	January 2017	1	0	0	0	Cameroon	Centre (Bafia)	Bayomen
C221	S. damnosum s.l.	200	January 2017	1	0	1	0	Cameroon	Centre (Bafia)	Bayomen
C222	S. damnosum s.l.	200	January 2017	1	0	0	0	Cameroon	Centre (Bafia)	Bayomen
C223	S. damnosum s.l.	200	January 2017	1	1	0	0	Cameroon	Centre (Bafia)	Bayomen
C224	S. damnosum s.l.	200	January 2017	1	1	0	1	Cameroon	Centre (Bafia)	Bayomen
C225	S. damnosum s.l.	200	January 2017	1	0	0	0	Cameroon	Centre (Bafia)	Bayomen
C226	S. damnosum s.l.	200	January 2017	0	0	0	0	Cameroon	Centre (Bafia)	Bayomen
C227	S. damnosum s.l.	200	January 2017	1	0	0	0	Cameroon	Centre (Bafia)	Bayomen
C228	S. damnosum s.l.	200	January 2017	1	0	0	0	Cameroon	Centre (Bafia)	Bayomen
C229	S. damnosum s.l.	200	January 2017	1	0	1	0	Cameroon	Centre (Bafia)	Bayomen
C230	S. damnosum s.l.	200	January 2017	1	0	1	0	Cameroon	Centre (Bafia)	Bayomen
C231	S. damnosum s.l.	200	January 2017	0	0	0	0	Cameroon	Centre (Bafia)	Bayomen
C232	S. damnosum s.l.	200	January 2017	1	0	0	0	Cameroon	Centre (Bafia)	Bayomen
C233	S. damnosum s.l.	200	January 2017	1	0	0	0	Cameroon	Centre (Bafia)	Bayomen
C234	S. damnosum s.l.	200	January 2017	1	0	0	0	Cameroon	Centre (Bafia)	Bayomen
C235	S. damnosum s.l.	200	January 2017	1	1	0	0	Cameroon	Centre (Bafia)	Bayomen
C236	S. damnosum s.l.	200	January 2017	1	0	0	0	Cameroon	Centre (Bafia)	Bayomen
C237	S. damnosum s.l.	200	January 2017	1	1	0	0	Cameroon	Centre (Bafia)	Bayomen
C238	S. damnosum s.l.	200	January 2017	1	1	0	0	Cameroon	Centre (Bafia)	Bayomen
C239	S. damnosum s.l.	200	January 2017	1	0	0	0	Cameroon	Centre (Bafia)	Bayomen
C240	S. damnosum s.l.	200	January 2017	1	1	0	0	Cameroon	Centre (Bafia)	Bayomen
C241	S. damnosum s.l.	200	January 2017	1	0	0	0	Cameroon	Centre (Bafia)	Bayomen
C242	S. damnosum s.l.	200	January 2017	1	0	0	0	Cameroon	Centre (Bafia)	Bayomen
C243	S. damnosum s.l.	200	January 2017	1	0	0	0	Cameroon	Centre (Bafia)	Bayomen
C244	S. damnosum s.l.	200	January 2017	1	0	0	0	Cameroon	Centre (Bafia)	Bayomen
C245	S. damnosum s.l.	200	January 2017	1	1	0	0	Cameroon	Centre (Bafia)	Bayomen
C246	S. damnosum s.l.	200	January 2017	1	0	0	0	Cameroon	Centre (Bafia)	Bayomen
C247	S. damnosum s.l.	200	January 2017	1	1	0	0	Cameroon	Centre (Bafia)	Bayomen
C248	S. damnosum s.l.	200	January 2017	1	0	0	0	Cameroon	Centre (Bafia)	Bayomen
C249	S. damnosum s.l.	200	January 2017	1	0	0	0	Cameroon	Centre (Bafia)	Egona 2
C250	S. damnosum s.l.	200	January 2017	1	0	0	0	Cameroon	Centre (Bafia)	Egona 2
C251	S. damnosum s.l.	200	January 2017	1	1	0	0	Cameroon	Centre (Bafia)	Egona 2
C252	S. damnosum s.l.	200	January 2017	1	0	0	0	Cameroon	Centre (Bafia)	Egona 2
C253	S. damnosum s.l.	184	January 2017	1	0	0	0	Cameroon	Centre (Bafia)	Egona 2
C254	S. damnosum s.l.	146	January 2017	1	1	0	0	Cameroon	Centre (Bafia)	Ondouano
C255	S. damnosum s.l.	200	February 2017	1	0	0	0	Cameroon	Centre (Bafia)	Nyamongo 1
C256	S. damnosum s.l.	200	February 2017	1	0	0	0	Cameroon	Centre (Bafia)	Nyamongo 1
C257	S. damnosum s.l.	200	February 2017		1		0	Cameroon	Centre (Bafia)	Nyamongo 1
C258	S. damnosum s.l.	200	February 2017	1	1	0	0	Cameroon	Centre (Bafia)	Nyamongo 1
C259	S. damnosum s.l.	200	February 2017	1	0	0	0	Cameroon	Centre (Bafia)	Bayomen
C260	S. damnosum s.l.	200	February 2017	1	0	0	0	Cameroon	Centre (Bafia)	Nyamongo 1
C261	S. damnosum s.l.	200	February 2017	1	0	0	0	Cameroon	Centre (Bafia)	Nyamongo 1
C262	S. damnosum s.l.	200	February 2017	1	0	0	0	Cameroon	Centre (Bafia)	Bayomen
C263	S. damnosum s.l.	200	February 2017	1	0	0	0	Cameroon	Centre (Bafia)	Bayomen
C264	S. damnosum s.l.	200	February 2017	1	1	0	0	Cameroon	Centre (Bafia)	Nyamongo 1
C265	S. damnosum s.l.	200	February 2017	1	1	0	0	Cameroon	Centre (Bafia)	Nyamongo 1
C266	S. damnosum s.l.	200	February 2017	1	1	0	0	Cameroon	Centre (Bafia)	Nyamongo 1
C267	S. damnosum s.l.	27	February 2017	1	0	0	0	Cameroon	Centre (Bafia)	Nyamongo 1
C268	S. damnosum s.l.	200	February 2017	1	0	0	0	Cameroon	Centre (Bafia)	Nyamongo 1
C269	S. damnosum s.l.	200	February 2017	1	1	0	0	Cameroon	Centre (Bafia)	Nyamongo 1
C270	S. damnosum s.l.	200	February 2017	1	0	0	0	Cameroon	Centre (Bafia)	Nyamongo 1
C271	S. damnosum s.l.	200	February 2017	1	0	0	0	Cameroon	Centre (Bafia)	Nyamongo 1
C272	S. damnosum s.l.	200	February 2017	1	0	0	0	Cameroon	Centre (Bafia)	Bayomen
C273	S. damnosum s.l.	200	February 2017	1	0	0	0	Cameroon	Centre (Bafia)	Bayomen
C274	S. damnosum s.l.	200	February 2017	1	0	0	0	Cameroon	Centre (Bafia)	Bayomen
C275	S. damnosum s.l.	200	February 2017	1	0	0	0	Cameroon	Centre (Bafia)	Bayomen
C276	S. damnosum s.l.	200	February 2017	1	0	0	0	Cameroon	Centre (Bafia)	Bayomen
C277	S. damnosum s.l.	171	February 2017	1	0	0	0	Cameroon	Centre (Bafia)	Bayomen
C278	S. damnosum s.l.	91	February 2017	1	0	0	0	Cameroon	Centre (Bafia)	Ondouano
C279	S. damnosum s.l.	200	February 2017	1	0	0	0	Cameroon	Centre (Bafia)	Egona 2
C280	S. damnosum s.l.	200	February 2017		0		0	Cameroon	Centre (Bafia)	Bayomen
C281	S. damnosum s.l.	200	February 2017	1	1	0	0	Cameroon	Centre (Bafia)	Bayomen
C282	S. damnosum s.l.	200	February 2017	1	0	0	0	Cameroon	Centre (Bafia)	Egona 2
C283	S. damnosum s.l.	200	February 2017	1	0	0	0	Cameroon	Centre (Bafia)	Bayomen
C284	S. damnosum s.l.	200	February 2017	1	0	0	0	Cameroon	Centre (Bafia)	Egona 2
C285	S. damnosum s.l.	17	February 2017		0		0	Cameroon	Centre (Bafia)	Egona 2
C286	S. damnosum s.l.	200	February 2017	1	0	0	0	Cameroon	Centre (Bafia)	Bayomen
C287	S. damnosum s.l.	200	February 2017	1	0	0	0	Cameroon	Centre (Bafia)	Bayomen
C288	S. damnosum s.l.	200	March 2017	1	0	0	0	Cameroon	Centre (Bafia)	Nyamongo 1
C289	S. damnosum s.l.	200	March 2017	0	0	0	0	Cameroon	Centre (Bafia)	Bayomen
C291	S. damnosum s.l.	200	March 2017	0	0	0	0	Cameroon	Centre (Bafia)	Bayomen
C292	S. damnosum s.l.	200	March 2017	1	0	0	0	Cameroon	Centre (Bafia)	Bayomen
C293	S. damnosum s.l.	200	March 2017	1	1	0	0	Cameroon	Centre (Bafia)	Nyamongo 1
C294	S. damnosum s.l.	200	March 2017	1	0	0	0	Cameroon	Centre (Bafia)	Nyamongo 1
C295	S. damnosum s.l.	200	March 2017		0		0	Cameroon	Centre (Bafia)	Nyamongo 1
C296	S. damnosum s.l.	90	March 2017	1	0	0	0	Cameroon	Centre (Bafia)	Nyamongo 1
C297	S. damnosum s.l.	200	March 2017	1	1	0	0	Cameroon	Centre (Bafia)	Nyamongo 1
C298	S. damnosum s.l.	200	March 2017	1	0	0	0	Cameroon	Centre (Bafia)	Nyamongo 1
C299	S. damnosum s.l.	200	April 2017		0		0	Cameroon	Centre (Bafia)	Bayomen
C300	S. damnosum s.l.	200	March 2017	1	1	0	0	Cameroon	Centre (Bafia)	Nyamongo 1
C301	S. damnosum s.l.	200	April 2017		0		0	Cameroon	Centre (Bafia)	Bayomen
C302	S. damnosum s.l.	200	April 2017		0		0	Cameroon	Centre (Bafia)	Bayomen
C303	S. damnosum s.l.	200	April 2017	1	0	0	0	Cameroon	Centre (Bafia)	Bayomen
C304	S. damnosum s.l.	200	March 2017	1	0	0	0	Cameroon	Centre (Bafia)	Nyamongo 1
C305	S. damnosum s.l.	200	April 2017		0		0	Cameroon	Centre (Bafia)	Bayomen
C306	S. damnosum s.l.	200	March 2017		0		0	Cameroon	Centre (Bafia)	Nyamongo 1
C307	S. damnosum s.l.	200	April 2017	1	0	0	0	Cameroon	Centre (Bafia)	Bayomen
C308	S. damnosum s.l.	200	March 2017	1	1	0	0	Cameroon	Centre (Bafia)	Nyamongo 1
C309	S. damnosum s.l.	200	April 2017	1	0	0	0	Cameroon	Centre (Bafia)	Bayomen
C310	S. damnosum s.l.	200	March 2017	1	0	0	0	Cameroon	Centre (Bafia)	Nyamongo 1
C311	S. damnosum s.l.	200	April 2017	1	0	0	0	Cameroon	Centre (Bafia)	Bayomen
C312	S. damnosum s.l.	200	March 2017	1	0	0	0	Cameroon	Centre (Bafia)	Ondouano
C313	S. damnosum s.l.	200	March 2017		0		0	Cameroon	Centre (Bafia)	Ondouano
C314	S. damnosum s.l.	78	March 2017	1	1	0	0	Cameroon	Centre (Bafia)	Ondouano
C315	S. damnosum s.l.	200	March 2017	1	0	0	0	Cameroon	Centre (Bafia)	Bayomen
C316	S. damnosum s.l.	200	March 2017	1	0	1	0	Cameroon	Centre (Bafia)	Bayomen
C317	S. damnosum s.l.	200	March 2017	1	0	0	0	Cameroon	Centre (Bafia)	Bayomen
C318	S. damnosum s.l.	200	March 2017	1	0	0	0	Cameroon	Centre (Bafia)	Egona 2
C319	S. damnosum s.l.	200	March 2017	1	0	0	0	Cameroon	Centre (Bafia)	Egona 2
C320	S. damnosum s.l.	200	March 2017	1	0	0	0	Cameroon	Centre (Bafia)	Bayomen
C321	S. damnosum s.l.	200	March 2017	0	0	0	0	Cameroon	Centre (Bafia)	Egona 2
C322	S. damnosum s.l.	200	March 2017	0	0	0	0	Cameroon	Centre (Bafia)	Bayomen
C323	S. damnosum s.l.	70	March 2017		0		0	Cameroon	Centre (Bafia)	Egona 2
C324	S. damnosum s.l.	200	March 2017	0	0	0	0	Cameroon	Centre (Bafia)	Bayomen
C325	S. damnosum s.l.	137	March 2017		0		0	Cameroon	Centre (Bafia)	Bayomen
C326	S. damnosum s.l.	200	March 2017	0	0	0	0	Cameroon	Centre (Bafia)	Egona 2
C327	S. damnosum s.l.	200	March 2017	0	0	0	0	Cameroon	Centre (Bafia)	Egona 2
C328	S. damnosum s.l.	200	March 2017	0	0	0	0	Cameroon	Centre (Bafia)	Egona 2
C329	S. damnosum s.l.	200	March 2017	0	0	0	0	Cameroon	Centre (Bafia)	Egona 2
C330	S. damnosum s.l.	200	March 2017	0	0	0	0	Cameroon	Centre (Bafia)	Egona 2
C331	S. damnosum s.l.	200	March 2017	1	0	0	0	Cameroon	Centre (Bafia)	Bayomen
C332	S. damnosum s.l.	200	March 2017	1	0	0	0	Cameroon	Centre (Bafia)	Bayomen
C333	S. damnosum s.l.	200	March 2017	1	0	0	0	Cameroon	Centre (Bafia)	Bayomen
C334	S. damnosum s.l.	200	March 2017	1	0	0	0	Cameroon	Centre (Bafia)	Bayomen
C335	S. damnosum s.l.	200	March 2017	1	0	0	0	Cameroon	Centre (Bafia)	Bayomen
C336	S. damnosum s.l.	200	March 2017	1	0	0	0	Cameroon	Centre (Bafia)	Bayomen
C337	S. damnosum s.l.	200	March 2017	1	1	0	0	Cameroon	Centre (Bafia)	Bayomen
C338	S. damnosum s.l.	200	March 2017	1	0	0	0	Cameroon	Centre (Bafia)	Bayomen
C339	S. damnosum s.l.	200	March 2017	1		0		Cameroon	Centre (Bafia)	Bayomen
C340	S. damnosum s.l.	200	March 2017	1	0	0	0	Cameroon	Centre (Bafia)	Bayomen
C341	S. damnosum s.l.	200	March 2017	1	0	0	0	Cameroon	Centre (Bafia)	Bayomen
C342	S. damnosum s.l.	200	March 2017	1	0	0	0	Cameroon	Centre (Bafia)	Bayomen
C343	S. damnosum s.l.	200	March 2017	1	0	0	0	Cameroon	Centre (Bafia)	Bayomen
C344	S. damnosum s.l.	200	March 2017	1	0	0	0	Cameroon	Centre (Bafia)	Bayomen
C345	S. damnosum s.l.	200	April 2017	1	1	0	0	Cameroon	Centre (Bafia)	Nyamongo 1
C346	S. damnosum s.l.	200	April 2017	1	0	0	0	Cameroon	Centre (Bafia)	Nyamongo 1
C347	S. damnosum s.l.	200	April 2017	1	0	0	0	Cameroon	Centre (Bafia)	Nyamongo 1
C348	S. damnosum s.l.	200	April 2017	1	0	0	0	Cameroon	Centre (Bafia)	Nyamongo 1
C349	S. damnosum s.l.	189	April 2017	1	0	0	0	Cameroon	Centre (Bafia)	Nyamongo 1
C350	S. damnosum s.l.	200	April 2017	1	0	0	0	Cameroon	Centre (Bafia)	Bayomen
C351	S. damnosum s.l.	200	April 2017	1	0	0	0	Cameroon	Centre (Bafia)	Bayomen
C352	S. damnosum s.l.	200	April 2017	1	0	0	0	Cameroon	Centre (Bafia)	Egona 2
C353	S. damnosum s.l.	200	April 2017	1	0	0	0	Cameroon	Centre (Bafia)	Egona 2
C354	S. damnosum s.l.	200	April 2017	1	0	0	0	Cameroon	Centre (Bafia)	Bayomen
C355	S. damnosum s.l.	181	April 2017	1	0	0	0	Cameroon	Centre (Bafia)	Egona 2
C356	S. damnosum s.l.	160	April 2017	1	0	0	0	Cameroon	Centre (Bafia)	Ondouano
C357	S. damnosum s.l.	200	April 2017	0	0	0	0	Cameroon	Centre (Bafia)	Bayomen
C358	S. damnosum s.l.	200	April 2017	0	0	0	0	Cameroon	Centre (Bafia)	Bayomen
C359	S. damnosum s.l.	200	April 2017	0	0	0	0	Cameroon	Centre (Bafia)	Bayomen
C360	S. damnosum s.l.	200	April 2017	1	0	0	0	Cameroon	Centre (Bafia)	Bayomen
C361	S. damnosum s.l.	200	April 2017	0	0	0	0	Cameroon	Centre (Bafia)	Bayomen
C362	S. damnosum s.l.	200	April 2017	1	0	1	0	Cameroon	Centre (Bafia)	Bayomen
C363	S. damnosum s.l.	200	April 2017	1	0	0	0	Cameroon	Centre (Bafia)	Bayomen
C364	S. damnosum s.l.	200	April 2017	1	0	0	0	Cameroon	Centre (Bafia)	Bayomen
C365	S. damnosum s.l.	200	April 2017	1	0	0	0	Cameroon	Centre (Bafia)	Bayomen
C366	S. damnosum s.l.	200	April 2017	1	0	0	0	Cameroon	Centre (Bafia)	Bayomen
C367	S. damnosum s.l.	200	April 2017		0		0	Cameroon	Centre (Bafia)	Bayomen
C368	S. damnosum s.l.	18	April 2017	1	0	0	0	Cameroon	Centre (Bafia)	Bayomen
C369	S. damnosum s.l.	200	April 2017	1	1	0	0	Cameroon	Centre (Bafia)	Bayomen
C370	S. damnosum s.l.	200	May 2017	1	0	0	0	Cameroon	Centre (Bafia)	Bayomen
C371	S. damnosum s.l.	200	May 2017	1	1	0	0	Cameroon	Centre (Bafia)	Bayomen
C372	S. damnosum s.l.	200	May 2017	1	0	0	0	Cameroon	Centre (Bafia)	Bayomen
C373	S. damnosum s.l.	200	May 2017	1	0	0	0	Cameroon	Centre (Bafia)	Bayomen
C374	S. damnosum s.l.	200	May 2017	1	0	0	0	Cameroon	Centre (Bafia)	Bayomen
C375	S. damnosum s.l.	200	May 2017		0		0	Cameroon	Centre (Bafia)	Bayomen
C376	S. damnosum s.l.	200	May 2017	1	0	0	0	Cameroon	Centre (Bafia)	Bayomen
C377	S. damnosum s.l.	200	May 2017	1	0	0	0	Cameroon	Centre (Bafia)	Bayomen
C378	S. damnosum s.l.	200	May 2017	1	0	0	0	Cameroon	Centre (Bafia)	Bayomen
C379	S. damnosum s.l.	200	May 2017	1	0	0	0	Cameroon	Centre (Bafia)	Bayomen
C380	S. damnosum s.l.	200	May 2017	0	0	0	0	Cameroon	Centre (Bafia)	Bayomen
C381	S. damnosum s.l.	200	May 2017	1	0	0	0	Cameroon	Centre (Bafia)	Bayomen
C382	S. damnosum s.l.	200	May 2017		1		0	Cameroon	Centre (Bafia)	Bayomen
C383	S. damnosum s.l.	200	May 2017		0		0	Cameroon	Centre (Bafia)	Bayomen
C384	S. damnosum s.l.	200	May 2017	1	0	0	0	Cameroon	Centre (Bafia)	Nyamongo 1
C385	S. damnosum s.l.	200	May 2017	1	1	0	0	Cameroon	Centre (Bafia)	Nyamongo 1
C386	S. damnosum s.l.	200	May 2017	1	1	0	0	Cameroon	Centre (Bafia)	Nyamongo 1
C387	S. damnosum s.l.	189	May 2017	1	1	0	0	Cameroon	Centre (Bafia)	Nyamongo 1
C388	S. damnosum s.l.	200	May 2017	1	0	0	0	Cameroon	Centre (Bafia)	Nyamongo 1
C389	S. damnosum s.l.	200	May 2017	1	0	0	0	Cameroon	Centre (Bafia)	Nyamongo 1
C390	S. damnosum s.l.	200	May 2017	1	0	0	0	Cameroon	Centre (Bafia)	Nyamongo 1
C391	S. damnosum s.l.	200	May 2017	1	0	0	0	Cameroon	Centre (Bafia)	Egona 2
C392	S. damnosum s.l.	200	May 2017	1	0	0	0	Cameroon	Centre (Bafia)	Egona 2
C393	S. damnosum s.l.	200	May 2017	1	0	0	0	Cameroon	Centre (Bafia)	Egona 2
C394	S. damnosum s.l.	79	May 2017	1	0	0	0	Cameroon	Centre (Bafia)	Egona 2
C395	S. damnosum s.l.	115	May 2017	1	1	0	0	Cameroon	Centre (Bafia)	Ondouano
C396	S. damnosum s.l.	188	June 2017	1	0	0	0	Cameroon	Centre (Bafia)	Nyamongo 1
C397	S. damnosum s.l.	200	June 2017	1	0	0	0	Cameroon	Centre (Bafia)	Nyamongo 1
C398	S. damnosum s.l.	200	June 2017					Cameroon	Centre (Bafia)	Nyamongo 1
C399	S. damnosum s.l.	200	June 2017	1	0	0	0	Cameroon	Centre (Bafia)	Nyamongo 1
C400	S. damnosum s.l.	200	May 2017	0	0	0	0	Cameroon	Centre (Bafia)	Bayomen
C401	S. damnosum s.l.	200	May 2017	0	1	0	0	Cameroon	Centre (Bafia)	Bayomen
C402	S. damnosum s.l.	200	May 2017		0		0	Cameroon	Centre (Bafia)	Bayomen
C403	S. damnosum s.l.	200	May 2017	1	0	0	0	Cameroon	Centre (Bafia)	Bayomen
C404	S. damnosum s.l.	200	May 2017	0		0		Cameroon	Centre (Bafia)	Bayomen
C405	S. damnosum s.l.	166	May 2017					Cameroon	Centre (Bafia)	Bayomen
C406	S. damnosum s.l.	200	May 2017	1	0	0	0	Cameroon	Centre (Bafia)	Bayomen
C407	S. damnosum s.l.	200	May 2017		0		0	Cameroon	Centre (Bafia)	Bayomen
C408	S. damnosum s.l.	200	May 2017	1	0	0	0	Cameroon	Centre (Bafia)	Bayomen
C409	S. damnosum s.l.	200	May 2017	1	0	0	0	Cameroon	Centre (Bafia)	Bayomen
C410	S. damnosum s.l.	200	May 2017	1	0	0	0	Cameroon	Centre (Bafia)	Bayomen
C411	S. damnosum s.l.	200	May 2017	1	0	0	0	Cameroon	Centre (Bafia)	Bayomen
C412	S. damnosum s.l.	188	June 2017	1	0	0	0	Cameroon	Centre (Bafia)	Egona 2
C413	S. damnosum s.l.	200	June 2017	1	0	0	0	Cameroon	Centre (Bafia)	Bayomen
C414	S. damnosum s.l.	200	June 2017	1	0	0	0	Cameroon	Centre (Bafia)	Bayomen
C415	S. damnosum s.l.	200	June 2017	1	0	0	0	Cameroon	Centre (Bafia)	Bayomen
C416	S. damnosum s.l.	200	June 2017	1	0	0	0	Cameroon	Centre (Bafia)	Bayomen
C417	S. damnosum s.l.	200	June 2017		0		0	Cameroon	Centre (Bafia)	Bayomen
C418	S. damnosum s.l.	200	June 2017					Cameroon	Centre (Bafia)	Bayomen
C419	S. damnosum s.l.	200	June 2017	1	0	0	0	Cameroon	Centre (Bafia)	Bayomen
C420	S. damnosum s.l.	200	June 2017	1	0	0	0	Cameroon	Centre (Bafia)	Bayomen
C421	S. damnosum s.l.	200	June 2017		0		0	Cameroon	Centre (Bafia)	Bayomen
C422	S. damnosum s.l.	200	June 2017	0	1	0	0	Cameroon	Centre (Bafia)	Bayomen
C423	S. damnosum s.l.	200	June 2017	1	0	0	0	Cameroon	Centre (Bafia)	Bayomen
C424	S. damnosum s.l.	200	June 2017	1	0	0	0	Cameroon	Centre (Bafia)	Bayomen
C425	S. damnosum s.l.	200	June 2017	1	0	0	0	Cameroon	Centre (Bafia)	Bayomen
C426	S. damnosum s.l.	200	June 2017		0		0	Cameroon	Centre (Bafia)	Bayomen
C427	S. damnosum s.l.	200	June 2017	1	1	0	0	Cameroon	Centre (Bafia)	Bayomen
C428	S. damnosum s.l.	200	June 2017	1		0		Cameroon	Centre (Bafia)	Bayomen
C429	S. damnosum s.l.	200	June 2017	1	0	0	0	Cameroon	Centre (Bafia)	Bayomen
C430	S. damnosum s.l.	200	June 2017		0		0	Cameroon	Centre (Bafia)	Bayomen
C431	S. damnosum s.l.	200	June 2017	1		0		Cameroon	Centre (Bafia)	Bayomen
C432	S. damnosum s.l.	200	June 2017	1	0	0	0	Cameroon	Centre (Bafia)	Bayomen
C433	S. damnosum s.l.	200	June 2017	1	0	0	0	Cameroon	Centre (Bafia)	Bayomen
C434	S. damnosum s.l.	200	June 2017		0		0	Cameroon	Centre (Bafia)	Bayomen
C435	S. damnosum s.l.	29	June 2017	1	0	0	0	Cameroon	Centre (Bafia)	Ondouano
C436	S. damnosum s.l.	200	June 2017	1		0		Cameroon	Centre (Bafia)	Bayomen
C437	S. damnosum s.l.	200	June 2017	1	0	0	0	Cameroon	Centre (Bafia)	Bayomen
C438	S. damnosum s.l.	200	June 2017	1		0		Cameroon	Centre (Bafia)	Bayomen
C439	S. damnosum s.l.	200	June 2017	1		0		Cameroon	Centre (Bafia)	Bayomen
C440	S. damnosum s.l.	200	June 2017	1	0	0	0	Cameroon	Centre (Bafia)	Bayomen
C441	S. damnosum s.l.	200	June 2017	1	0	0	0	Cameroon	Centre (Bafia)	Bayomen
C442	S. damnosum s.l.	200	June 2017		0		0	Cameroon	Centre (Bafia)	Bayomen
C443	S. damnosum s.l.	200	June 2017	1	1	0	0	Cameroon	Centre (Bafia)	Bayomen
C444	S. damnosum s.l.	200	June 2017	1	1	0	0	Cameroon	Centre (Bafia)	Bayomen
C445	S. damnosum s.l.	13	June 2017	1	0	0	0	Cameroon	Centre (Bafia)	Bayomen

## Sheet: Dissection
Location	Month	Date	Season	Month number	No collected	No dissected	No nulliparous	Prop nulliparous	No parous	Prop parous	No Infected	% infected	No infective	% infective	L1	L2	L3	L3H
Bayomen	July	2016-07-18	Short dry	1	423	233	181	0.776824	52	0.223176	0	0	0	0	0	0	0	0
Bayomen	August	2016-08-19	Rainy 2	2	1573	330	274	0.830303	56	0.169697	3	0.909091	0	0	10	10	0	0
Bayomen	September	2016-09-20	Rainy 2	3	2004	330	226	0.684848	104	0.315152	0	0	0	0	0	0	0	0
Bayomen	October	2016-10-24	Rainy 2	4	2828	330	201	0.609091	129	0.390909	1	0.30303	0	0	0	3	0	0
Bayomen	November	2016-11-20	Long dry	5	1413	326	209	0.641104	117	0.358896	1	0.306748	1	0.306748	2	0	1	1
Bayomen	December	2016-12-14	Long dry	6	1620	304	236	0.776316	68	0.223684	0	0	0	0	0	0	0	0
Bayomen	January	2017-01-18	Long dry	7	1862	330	197	0.59697	133	0.40303	0	0	0	0	0	0	0	0
Bayomen	February	2017-02-13	Long dry	8	1068	278	164	0.589928	114	0.410072	4	1.43885	1	0.359712	6	8	4	4
Bayomen	March	2017-03-19	Rainy 1	9	1615	335	247	0.737313	88	0.262687	2	0.597015	0	0	2	1	0	0
Bayomen	April	2017-04-22	Rainy 1	10	1458	330	144	0.436364	186	0.563636	8	2.42424	2	0.606061	17	7	24	17
Bayomen	May	2017-05-15	Rainy 1	11	1789	330	138	0.418182	192	0.581818	1	0.30303	1	0.30303	0	0	10	10
Bayomen	June	2017-06-15	Rainy 1	12	1727	330	196	0.593939	134	0.406061	0	0	0	0	0	0	0	0
Nyamongo I	July	2016-07-16	Short dry	1	401	267	205	0.76779	62	0.23221	2	0.749064	1	0.374532	2	0	2	2
Nyamongo I	August	2016-08-17	Rainy 2	2	320	247	203	0.821862	44	0.178138	7	2.83401	1	0.404858	12	2	1	1
Nyamongo I	September	2016-09-18	Rainy 2	3	830	337	287	0.851632	50	0.148368	6	1.78042	1	0.296736	5	20	1	1
Nyamongo I	October	2016-10-22	Rainy 2	4	1470	330	282	0.854545	48	0.145455	2	0.606061	0	0	26	0	0	0
Nyamongo I	November	2016-11-18	Long dry	5	440	292	233	0.797945	59	0.202055	3	1.0274	0	0	7	0	0	0
Nyamongo I	December	2016-12-12	Long dry	6	740	332	281	0.846386	51	0.153614	1	0.301205	0	0	7	0	0	0
Nyamongo I	January	2017-01-16	Long dry	7	1075	320	246	0.76875	74	0.23125	6	1.875	1	0.3125	7	4	6	6
Nyamongo I	February	2017-02-11	Long dry	8	1055	287	252	0.878049	35	0.121951	2	0.696864	1	0.348432	5	0	1	1
Nyamongo I	March	2017-03-17	Rainy 1	9	670	321	231	0.719626	90	0.280374	7	2.18069	4	1.24611	2	3	14	14
Nyamongo I	April	2017-04-20	Rainy 1	10	322	185	117	0.632432	68	0.367568	6	3.24324	2	1.08108	2	23	3	3
Nyamongo I	May	2017-05-13	Rainy 1	11	530	242	201	0.830579	41	0.169421	2	0.826446	1	0.413223	0	12	1	1
Nyamongo I	June	2017-06-13	Rainy 1	12	328	220	144	0.654545	76	0.345455	1	0.454545	0	0	2	0	0	0
Egona II	July	2016-07-17	Short dry	1	12	12	8	0.666667	4	0.333333	0	0	0	0	0	0	0	0
Egona II	August	2016-08-18	Rainy 2	2	36	36	30	0.833333	6	0.166667	0	0	0	0	0	0	0	0
Egona II	September	2016-09-19	Rainy 2	3	158	158	138	0.873418	20	0.126582	3	1.89873	0	0	2	2	0	0
Egona II	October	2016-10-23	Rainy 2	4	512	249	226	0.907631	23	0.0923695	0	0	0	0	0	0	0	0
Egona II	November	2016-11-19	Long dry	5	20	20	19	0.95	1	0.05	0	0	0	0	0	0	0	0
Egona II	December	2016-12-13	Long dry	6	88	88	83	0.943182	5	0.0568182	0	0	0	0	0	0	0	0
Egona II	January	2017-01-17	Long dry	7	502	228	197	0.864035	31	0.135965	0	0	0	0	0	0	0	0
Egona II	February	2017-02-12	Long dry	8	472	99	79	0.79798	20	0.20202	0	0	0	0	0	0	0	0
Egona II	March	2017-03-18	Rainy 1	9	507	240	229	0.954167	11	0.0458333	2	0.833333	0	0	4	2	0	0
Egona II	April	2017-04-21	Rainy 1	10	141	141	114	0.808511	27	0.191489	4	2.83688	2	1.41844	0	7	2	2
Egona II	May	2017-05-14	Rainy 1	11	262	177	166	0.937853	11	0.0621469	0	0	0	0	0	0	0	0
Egona II	June	2017-06-14	Rainy 1	12	188	178	157	0.882022	21	0.117978	0	0	0	0	0	0	0	0
Ondouano	July	2016-07-18	Short dry	1	4	4	3	0.75	1	0.25	0	0	0	0	0	0	0	0
Ondouano	August	2016-08-18	Rainy 2	2	18	18	12	0.666667	6	0.333333	0	0	0	0	0	0	0	0
Ondouano	September	2016-09-19	Rainy 2	3	11	11	9	0.818182	2	0.181818	0	0	0	0	0	0	0	0
Ondouano	October	2016-10-24	Rainy 2	4	115	115	110	0.956522	5	0.0434783	0	0	0	0	0	0	0	0
Ondouano	November	2016-11-19	Long dry	5	5	5	5	1	0	0	0	0	0	0	0	0	0	0
Ondouano	December	2016-12-13	Long dry	6	28	28	21	0.75	7	0.25	0	0	0	0	0	0	0	0
Ondouano	January	2017-01-18	Long dry	7	86	86	67	0.77907	14	0.162791	0	0	0	0	0	0	0	0
Ondouano	February	2017-02-12	Long dry	8	67	67	64	0.955224	3	0.0447761	0	0	0	0	0	0	0	0
Ondouano	March	2017-03-18	Rainy 1	9	96	83	81	0.975904	2	0.0240964	0	0	0	0	0	0	0	0
Ondouano	April	2017-04-21	Rainy 1	10	27	27	27	1	0	0	0	0	0	0	0	0	0	0
Ondouano	May	2017-05-14	Rainy 1	11	27	27	27	1	0	0	0	0	0	0	0	0	0	0
Ondouano	June	42900	Rainy 1	12	18	18	12	0.666667	6	0.333333	0	0	0	0	0	0	0	0

## Sheet: Biting
Location	Month	Date	Season	Month number	Collection day	Time	No collected
Bayomen	July	2016-07-16	Short dry	1	1	1	81
Bayomen	July	2016-07-16	Short dry	1	1	2	45
Bayomen	July	2016-07-16	Short dry	1	1	3	86
Bayomen	July	2016-07-16	Short dry	1	1	4	120
Bayomen	July	2016-07-16	Short dry	1	1	5	150
Bayomen	July	2016-07-16	Short dry	1	1	6	200
Bayomen	July	2016-07-16	Short dry	1	1	7	50
Bayomen	July	2016-07-16	Short dry	1	1	8	80
Bayomen	July	2016-07-16	Short dry	1	1	9	110
Bayomen	July	2016-07-16	Short dry	1	1	10	140
Bayomen	July	2016-07-16	Short dry	1	1	11	0
Bayomen	July	2016-07-17	Short dry	1	2	1	121
Bayomen	July	2016-07-17	Short dry	1	2	2	8
Bayomen	July	2016-07-17	Short dry	1	2	3	14
Bayomen	July	2016-07-17	Short dry	1	2	4	44
Bayomen	July	2016-07-17	Short dry	1	2	5	7
Bayomen	July	2016-07-17	Short dry	1	2	6	2
Bayomen	July	2016-07-17	Short dry	1	2	7	65
Bayomen	July	2016-07-17	Short dry	1	2	8	92
Bayomen	July	2016-07-17	Short dry	1	2	9	200
Bayomen	July	2016-07-17	Short dry	1	2	10	39
Bayomen	July	2016-07-17	Short dry	1	2	11	105
Bayomen	July	2016-07-18	Short dry	1	3	1	23
Bayomen	July	2016-07-18	Short dry	1	3	2	7
Bayomen	July	2016-07-18	Short dry	1	3	3	16
Bayomen	July	2016-07-18	Short dry	1	3	4	56
Bayomen	July	2016-07-18	Short dry	1	3	5	5
Bayomen	July	2016-07-18	Short dry	1	3	6	39
Bayomen	July	2016-07-18	Short dry	1	3	7	7
Bayomen	July	2016-07-18	Short dry	1	3	8	24
Bayomen	July	2016-07-18	Short dry	1	3	9	71
Bayomen	July	2016-07-18	Short dry	1	3	10	75
Bayomen	July	2016-07-18	Short dry	1	3	11	100
Bayomen	August	2016-08-17	Rainy 2	2	1	1	534
Bayomen	August	2016-08-17	Rainy 2	2	1	2	190
Bayomen	August	2016-08-17	Rainy 2	2	1	3	147
Bayomen	August	2016-08-17	Rainy 2	2	1	4	183
Bayomen	August	2016-08-17	Rainy 2	2	1	5	48
Bayomen	August	2016-08-17	Rainy 2	2	1	6	68
Bayomen	August	2016-08-17	Rainy 2	2	1	7	109
Bayomen	August	2016-08-17	Rainy 2	2	1	8	27
Bayomen	August	2016-08-17	Rainy 2	2	1	9	25
Bayomen	August	2016-08-17	Rainy 2	2	1	10	64
Bayomen	August	2016-08-17	Rainy 2	2	1	11	153
Bayomen	August	2016-08-18	Rainy 2	2	2	1	343
Bayomen	August	2016-08-18	Rainy 2	2	2	2	163
Bayomen	August	2016-08-18	Rainy 2	2	2	3	184
Bayomen	August	2016-08-18	Rainy 2	2	2	4	287
Bayomen	August	2016-08-18	Rainy 2	2	2	5	105
Bayomen	August	2016-08-18	Rainy 2	2	2	6	162
Bayomen	August	2016-08-18	Rainy 2	2	2	7	213
Bayomen	August	2016-08-18	Rainy 2	2	2	8	114
Bayomen	August	2016-08-18	Rainy 2	2	2	9	118
Bayomen	August	2016-08-18	Rainy 2	2	2	10	402
Bayomen	August	2016-08-18	Rainy 2	2	2	11	114
Bayomen	August	2016-08-19	Rainy 2	2	3	1	330
Bayomen	August	2016-08-19	Rainy 2	2	3	2	249
Bayomen	August	2016-08-19	Rainy 2	2	3	3	50
Bayomen	August	2016-08-19	Rainy 2	2	3	4	105
Bayomen	August	2016-08-19	Rainy 2	2	3	5	71
Bayomen	August	2016-08-19	Rainy 2	2	3	6	183
Bayomen	August	2016-08-19	Rainy 2	2	3	7	53
Bayomen	August	2016-08-19	Rainy 2	2	3	8	102
Bayomen	August	2016-08-19	Rainy 2	2	3	9	102
Bayomen	August	2016-08-19	Rainy 2	2	3	10	157
Bayomen	August	2016-08-19	Rainy 2	2	3	11	171
Bayomen	September	2016-09-18	Rainy 2	3	1	1	219
Bayomen	September	2016-09-18	Rainy 2	3	1	2	311
Bayomen	September	2016-09-18	Rainy 2	3	1	3	43
Bayomen	September	2016-09-18	Rainy 2	3	1	4	128
Bayomen	September	2016-09-18	Rainy 2	3	1	5	59
Bayomen	September	2016-09-18	Rainy 2	3	1	6	314
Bayomen	September	2016-09-18	Rainy 2	3	1	7	126
Bayomen	September	2016-09-18	Rainy 2	3	1	8	193
Bayomen	September	2016-09-18	Rainy 2	3	1	9	117
Bayomen	September	2016-09-18	Rainy 2	3	1	10	157
Bayomen	September	2016-09-18	Rainy 2	3	1	11	72
Bayomen	September	2016-09-19	Rainy 2	3	2	1	165
Bayomen	September	2016-09-19	Rainy 2	3	2	2	151
Bayomen	September	2016-09-19	Rainy 2	3	2	3	91
Bayomen	September	2016-09-19	Rainy 2	3	2	4	250
Bayomen	September	2016-09-19	Rainy 2	3	2	5	63
Bayomen	September	2016-09-19	Rainy 2	3	2	6	277
Bayomen	September	2016-09-19	Rainy 2	3	2	7	124
Bayomen	September	2016-09-19	Rainy 2	3	2	8	485
Bayomen	September	2016-09-19	Rainy 2	3	2	9	134
Bayomen	September	2016-09-19	Rainy 2	3	2	10	216
Bayomen	September	2016-09-19	Rainy 2	3	2	11	101
Bayomen	September	2016-09-20	Rainy 2	3	3	1	334
Bayomen	September	2016-09-20	Rainy 2	3	3	2	265
Bayomen	September	2016-09-20	Rainy 2	3	3	3	63
Bayomen	September	2016-09-20	Rainy 2	3	3	4	198
Bayomen	September	2016-09-20	Rainy 2	3	3	5	120
Bayomen	September	2016-09-20	Rainy 2	3	3	6	187
Bayomen	September	2016-09-20	Rainy 2	3	3	7	364
Bayomen	September	2016-09-20	Rainy 2	3	3	8	108
Bayomen	September	2016-09-20	Rainy 2	3	3	9	180
Bayomen	September	2016-09-20	Rainy 2	3	3	10	140
Bayomen	September	2016-09-20	Rainy 2	3	3	11	45
Bayomen	October	2016-10-22	Rainy 2	4	1	1	350
Bayomen	October	2016-10-22	Rainy 2	4	1	2	113
Bayomen	October	2016-10-22	Rainy 2	4	1	3	109
Bayomen	October	2016-10-22	Rainy 2	4	1	4	60
Bayomen	October	2016-10-22	Rainy 2	4	1	5	125
Bayomen	October	2016-10-22	Rainy 2	4	1	6	73
Bayomen	October	2016-10-22	Rainy 2	4	1	7	84
Bayomen	October	2016-10-22	Rainy 2	4	1	8	120
Bayomen	October	2016-10-22	Rainy 2	4	1	9	84
Bayomen	October	2016-10-22	Rainy 2	4	1	10	94
Bayomen	October	2016-10-22	Rainy 2	4	1	11	78
Bayomen	October	2016-10-23	Rainy 2	4	2	1	158
Bayomen	October	2016-10-23	Rainy 2	4	2	2	381
Bayomen	October	2016-10-23	Rainy 2	4	2	3	182
Bayomen	October	2016-10-23	Rainy 2	4	2	4	67
Bayomen	October	2016-10-23	Rainy 2	4	2	5	225
Bayomen	October	2016-10-23	Rainy 2	4	2	6	408
Bayomen	October	2016-10-23	Rainy 2	4	2	7	331
Bayomen	October	2016-10-23	Rainy 2	4	2	8	321
Bayomen	October	2016-10-23	Rainy 2	4	2	9	304
Bayomen	October	2016-10-23	Rainy 2	4	2	10	410
Bayomen	October	2016-10-23	Rainy 2	4	2	11	200
Bayomen	October	2016-10-24	Rainy 2	4	3	1	310
Bayomen	October	2016-10-24	Rainy 2	4	3	2	450
Bayomen	October	2016-10-24	Rainy 2	4	3	3	180
Bayomen	October	2016-10-24	Rainy 2	4	3	4	330
Bayomen	October	2016-10-24	Rainy 2	4	3	5	110
Bayomen	October	2016-10-24	Rainy 2	4	3	6	330
Bayomen	October	2016-10-24	Rainy 2	4	3	7	150
Bayomen	October	2016-10-24	Rainy 2	4	3	8	310
Bayomen	October	2016-10-24	Rainy 2	4	3	9	230
Bayomen	October	2016-10-24	Rainy 2	4	3	10	170
Bayomen	October	2016-10-24	Rainy 2	4	3	11	258
Bayomen	November	2016-11-18	Long dry	5	1	1	230
Bayomen	November	2016-11-18	Long dry	5	1	2	250
Bayomen	November	2016-11-18	Long dry	5	1	3	81
Bayomen	November	2016-11-18	Long dry	5	1	4	60
Bayomen	November	2016-11-18	Long dry	5	1	5	24
Bayomen	November	2016-11-18	Long dry	5	1	6	232
Bayomen	November	2016-11-18	Long dry	5	1	7	51
Bayomen	November	2016-11-18	Long dry	5	1	8	412
Bayomen	November	2016-11-18	Long dry	5	1	9	270
Bayomen	November	2016-11-18	Long dry	5	1	10	400
Bayomen	November	2016-11-18	Long dry	5	1	11	360
Bayomen	November	2016-11-19	Long dry	5	2	1	150
Bayomen	November	2016-11-19	Long dry	5	2	2	276
Bayomen	November	2016-11-19	Long dry	5	2	3	62
Bayomen	November	2016-11-19	Long dry	5	2	4	91
Bayomen	November	2016-11-19	Long dry	5	2	5	47
Bayomen	November	2016-11-19	Long dry	5	2	6	199
Bayomen	November	2016-11-19	Long dry	5	2	7	296
Bayomen	November	2016-11-19	Long dry	5	2	8	424
Bayomen	November	2016-11-19	Long dry	5	2	9	326
Bayomen	November	2016-11-19	Long dry	5	2	10	311
Bayomen	November	2016-11-19	Long dry	5	2	11	160
Bayomen	November	2016-11-20	Long dry	5	3	1	151
Bayomen	November	2016-11-20	Long dry	5	3	2	141
Bayomen	November	2016-11-20	Long dry	5	3	3	44
Bayomen	November	2016-11-20	Long dry	5	3	4	43
Bayomen	November	2016-11-20	Long dry	5	3	5	26
Bayomen	November	2016-11-20	Long dry	5	3	6	105
Bayomen	November	2016-11-20	Long dry	5	3	7	103
Bayomen	November	2016-11-20	Long dry	5	3	8	210
Bayomen	November	2016-11-20	Long dry	5	3	9	180
Bayomen	November	2016-11-20	Long dry	5	3	10	210
Bayomen	November	2016-11-20	Long dry	5	3	11	200
Bayomen	December	2016-12-12	Long dry	6	1	1	107
Bayomen	December	2016-12-12	Long dry	6	1	2	50
Bayomen	December	2016-12-12	Long dry	6	1	3	48
Bayomen	December	2016-12-12	Long dry	6	1	4	21
Bayomen	December	2016-12-12	Long dry	6	1	5	24
Bayomen	December	2016-12-12	Long dry	6	1	6	24
Bayomen	December	2016-12-12	Long dry	6	1	7	52
Bayomen	December	2016-12-12	Long dry	6	1	8	55
Bayomen	December	2016-12-12	Long dry	6	1	9	240
Bayomen	December	2016-12-12	Long dry	6	1	10	69
Bayomen	December	2016-12-12	Long dry	6	1	11	168
Bayomen	December	2016-12-13	Long dry	6	2	1	25
Bayomen	December	2016-12-13	Long dry	6	2	2	17
Bayomen	December	2016-12-13	Long dry	6	2	3	88
Bayomen	December	2016-12-13	Long dry	6	2	4	10
Bayomen	December	2016-12-13	Long dry	6	2	5	45
Bayomen	December	2016-12-13	Long dry	6	2	6	11
Bayomen	December	2016-12-13	Long dry	6	2	7	106
Bayomen	December	2016-12-13	Long dry	6	2	8	75
Bayomen	December	2016-12-13	Long dry	6	2	9	259
Bayomen	December	2016-12-13	Long dry	6	2	10	181
Bayomen	December	2016-12-13	Long dry	6	2	11	32
Bayomen	December	2016-12-14	Long dry	6	3	1	63
Bayomen	December	2016-12-14	Long dry	6	3	2	159
Bayomen	December	2016-12-14	Long dry	6	3	3	25
Bayomen	December	2016-12-14	Long dry	6	3	4	56
Bayomen	December	2016-12-14	Long dry	6	3	5	10
Bayomen	December	2016-12-14	Long dry	6	3	6	29
Bayomen	December	2016-12-14	Long dry	6	3	7	49
Bayomen	December	2016-12-14	Long dry	6	3	8	412
Bayomen	December	2016-12-14	Long dry	6	3	9	191
Bayomen	December	2016-12-14	Long dry	6	3	10	406
Bayomen	December	2016-12-14	Long dry	6	3	11	220
Bayomen	January	2017-01-16	Long dry	7	1	1	251
Bayomen	January	2017-01-16	Long dry	7	1	2	267
Bayomen	January	2017-01-16	Long dry	7	1	3	60
Bayomen	January	2017-01-16	Long dry	7	1	4	125
Bayomen	January	2017-01-16	Long dry	7	1	5	30
Bayomen	January	2017-01-16	Long dry	7	1	6	70
Bayomen	January	2017-01-16	Long dry	7	1	7	50
Bayomen	January	2017-01-16	Long dry	7	1	8	206
Bayomen	January	2017-01-16	Long dry	7	1	9	162
Bayomen	January	2017-01-16	Long dry	7	1	10	414
Bayomen	January	2017-01-16	Long dry	7	1	11	424
Bayomen	January	2017-01-17	Long dry	7	2	1	441
Bayomen	January	2017-01-17	Long dry	7	2	2	389
Bayomen	January	2017-01-17	Long dry	7	2	3	88
Bayomen	January	2017-01-17	Long dry	7	2	4	100
Bayomen	January	2017-01-17	Long dry	7	2	5	84
Bayomen	January	2017-01-17	Long dry	7	2	6	146
Bayomen	January	2017-01-17	Long dry	7	2	7	258
Bayomen	January	2017-01-17	Long dry	7	2	8	75
Bayomen	January	2017-01-17	Long dry	7	2	9	405
Bayomen	January	2017-01-17	Long dry	7	2	10	310
Bayomen	January	2017-01-17	Long dry	7	2	11	234
Bayomen	January	2017-01-18	Long dry	7	3	1	267
Bayomen	January	2017-01-18	Long dry	7	3	2	337
Bayomen	January	2017-01-18	Long dry	7	3	3	50
Bayomen	January	2017-01-18	Long dry	7	3	4	202
Bayomen	January	2017-01-18	Long dry	7	3	5	76
Bayomen	January	2017-01-18	Long dry	7	3	6	105
Bayomen	January	2017-01-18	Long dry	7	3	7	62
Bayomen	January	2017-01-18	Long dry	7	3	8	211
Bayomen	January	2017-01-18	Long dry	7	3	9	165
Bayomen	January	2017-01-18	Long dry	7	3	10	198
Bayomen	January	2017-01-18	Long dry	7	3	11	189
Bayomen	February	2017-02-11	Long dry	8	1	1	42
Bayomen	February	2017-02-11	Long dry	8	1	2	30
Bayomen	February	2017-02-11	Long dry	8	1	3	24
Bayomen	February	2017-02-11	Long dry	8	1	4	46
Bayomen	February	2017-02-11	Long dry	8	1	5	60
Bayomen	February	2017-02-11	Long dry	8	1	6	42
Bayomen	February	2017-02-11	Long dry	8	1	7	21
Bayomen	February	2017-02-11	Long dry	8	1	8	98
Bayomen	February	2017-02-11	Long dry	8	1	9	109
Bayomen	February	2017-02-11	Long dry	8	1	10	115
Bayomen	February	2017-02-11	Long dry	8	1	11	99
Bayomen	February	2017-02-12	Long dry	8	2	1	117
Bayomen	February	2017-02-12	Long dry	8	2	2	34
Bayomen	February	2017-02-12	Long dry	8	2	3	11
Bayomen	February	2017-02-12	Long dry	8	2	4	56
Bayomen	February	2017-02-12	Long dry	8	2	5	30
Bayomen	February	2017-02-12	Long dry	8	2	6	45
Bayomen	February	2017-02-12	Long dry	8	2	7	15
Bayomen	February	2017-02-12	Long dry	8	2	8	214
Bayomen	February	2017-02-12	Long dry	8	2	9	133
Bayomen	February	2017-02-12	Long dry	8	2	10	206
Bayomen	February	2017-02-12	Long dry	8	2	11	287
Bayomen	February	2017-02-13	Long dry	8	3	1	259
Bayomen	February	2017-02-13	Long dry	8	3	2	183
Bayomen	February	2017-02-13	Long dry	8	3	3	10
Bayomen	February	2017-02-13	Long dry	8	3	4	25
Bayomen	February	2017-02-13	Long dry	8	3	5	24
Bayomen	February	2017-02-13	Long dry	8	3	6	56
Bayomen	February	2017-02-13	Long dry	8	3	7	15
Bayomen	February	2017-02-13	Long dry	8	3	8	24
Bayomen	February	2017-02-13	Long dry	8	3	9	82
Bayomen	February	2017-02-13	Long dry	8	3	10	210
Bayomen	February	2017-02-13	Long dry	8	3	11	180
Bayomen	March	2017-03-17	Rainy 1	9	1	1	186
Bayomen	March	2017-03-17	Rainy 1	9	1	2	68
Bayomen	March	2017-03-17	Rainy 1	9	1	3	96
Bayomen	March	2017-03-17	Rainy 1	9	1	4	108
Bayomen	March	2017-03-17	Rainy 1	9	1	5	140
Bayomen	March	2017-03-17	Rainy 1	9	1	6	47
Bayomen	March	2017-03-17	Rainy 1	9	1	7	67
Bayomen	March	2017-03-17	Rainy 1	9	1	8	300
Bayomen	March	2017-03-17	Rainy 1	9	1	9	114
Bayomen	March	2017-03-17	Rainy 1	9	1	10	310
Bayomen	March	2017-03-17	Rainy 1	9	1	11	175
Bayomen	March	2017-03-18	Rainy 1	9	2	1	117
Bayomen	March	2017-03-18	Rainy 1	9	2	2	110
Bayomen	March	2017-03-18	Rainy 1	9	2	3	14
Bayomen	March	2017-03-18	Rainy 1	9	2	4	97
Bayomen	March	2017-03-18	Rainy 1	9	2	5	30
Bayomen	March	2017-03-18	Rainy 1	9	2	6	105
Bayomen	March	2017-03-18	Rainy 1	9	2	7	62
Bayomen	March	2017-03-18	Rainy 1	9	2	8	176
Bayomen	March	2017-03-18	Rainy 1	9	2	9	231
Bayomen	March	2017-03-18	Rainy 1	9	2	10	280
Bayomen	March	2017-03-18	Rainy 1	9	2	11	270
Bayomen	March	2017-03-19	Rainy 1	9	3	1	380
Bayomen	March	2017-03-19	Rainy 1	9	3	2	150
Bayomen	March	2017-03-19	Rainy 1	9	3	3	202
Bayomen	March	2017-03-19	Rainy 1	9	3	4	35
Bayomen	March	2017-03-19	Rainy 1	9	3	5	59
Bayomen	March	2017-03-19	Rainy 1	9	3	6	65
Bayomen	March	2017-03-19	Rainy 1	9	3	7	90
Bayomen	March	2017-03-19	Rainy 1	9	3	8	134
Bayomen	March	2017-03-19	Rainy 1	9	3	9	147
Bayomen	March	2017-03-19	Rainy 1	9	3	10	170
Bayomen	March	2017-03-19	Rainy 1	9	3	11	183
Bayomen	April	2017-04-20	Rainy 1	10	1	1	176
Bayomen	April	2017-04-20	Rainy 1	10	1	2	43
Bayomen	April	2017-04-20	Rainy 1	10	1	3	191
Bayomen	April	2017-04-20	Rainy 1	10	1	4	95
Bayomen	April	2017-04-20	Rainy 1	10	1	5	74
Bayomen	April	2017-04-20	Rainy 1	10	1	6	75
Bayomen	April	2017-04-20	Rainy 1	10	1	7	6
Bayomen	April	2017-04-20	Rainy 1	10	1	8	23
Bayomen	April	2017-04-20	Rainy 1	10	1	9	29
Bayomen	April	2017-04-20	Rainy 1	10	1	10	304
Bayomen	April	2017-04-20	Rainy 1	10	1	11	186
Bayomen	April	2017-04-21	Rainy 1	10	2	1	124
Bayomen	April	2017-04-21	Rainy 1	10	2	2	95
Bayomen	April	2017-04-21	Rainy 1	10	2	3	163
Bayomen	April	2017-04-21	Rainy 1	10	2	4	229
Bayomen	April	2017-04-21	Rainy 1	10	2	5	131
Bayomen	April	2017-04-21	Rainy 1	10	2	6	101
Bayomen	April	2017-04-21	Rainy 1	10	2	7	158
Bayomen	April	2017-04-21	Rainy 1	10	2	8	337
Bayomen	April	2017-04-21	Rainy 1	10	2	9	148
Bayomen	April	2017-04-21	Rainy 1	10	2	10	280
Bayomen	April	2017-04-21	Rainy 1	10	2	11	245
Bayomen	April	2017-04-22	Rainy 1	10	3	1	131
Bayomen	April	2017-04-22	Rainy 1	10	3	2	286
Bayomen	April	2017-04-22	Rainy 1	10	3	3	48
Bayomen	April	2017-04-22	Rainy 1	10	3	4	115
Bayomen	April	2017-04-22	Rainy 1	10	3	5	84
Bayomen	April	2017-04-22	Rainy 1	10	3	6	116
Bayomen	April	2017-04-22	Rainy 1	10	3	7	176
Bayomen	April	2017-04-22	Rainy 1	10	3	8	166
Bayomen	April	2017-04-22	Rainy 1	10	3	9	103
Bayomen	April	2017-04-22	Rainy 1	10	3	10	160
Bayomen	April	2017-04-22	Rainy 1	10	3	11	73
Bayomen	May	2017-05-13	Rainy 1	11	1	1	0
Bayomen	May	2017-05-13	Rainy 1	11	1	2	0
Bayomen	May	2017-05-13	Rainy 1	11	1	3	300
Bayomen	May	2017-05-13	Rainy 1	11	1	4	105
Bayomen	May	2017-05-13	Rainy 1	11	1	5	58
Bayomen	May	2017-05-13	Rainy 1	11	1	6	50
Bayomen	May	2017-05-13	Rainy 1	11	1	7	85
Bayomen	May	2017-05-13	Rainy 1	11	1	8	77
Bayomen	May	2017-05-13	Rainy 1	11	1	9	193
Bayomen	May	2017-05-13	Rainy 1	11	1	10	201
Bayomen	May	2017-05-13	Rainy 1	11	1	11	97
Bayomen	May	2017-05-14	Rainy 1	11	2	1	334
Bayomen	May	2017-05-14	Rainy 1	11	2	2	250
Bayomen	May	2017-05-14	Rainy 1	11	2	3	167
Bayomen	May	2017-05-14	Rainy 1	11	2	4	252
Bayomen	May	2017-05-14	Rainy 1	11	2	5	123
Bayomen	May	2017-05-14	Rainy 1	11	2	6	26
Bayomen	May	2017-05-14	Rainy 1	11	2	7	129
Bayomen	May	2017-05-14	Rainy 1	11	2	8	80
Bayomen	May	2017-05-14	Rainy 1	11	2	9	93
Bayomen	May	2017-05-14	Rainy 1	11	2	10	155
Bayomen	May	2017-05-14	Rainy 1	11	2	11	240
Bayomen	May	2017-05-15	Rainy 1	11	3	1	147
Bayomen	May	2017-05-15	Rainy 1	11	3	2	177
Bayomen	May	2017-05-15	Rainy 1	11	3	3	117
Bayomen	May	2017-05-15	Rainy 1	11	3	4	300
Bayomen	May	2017-05-15	Rainy 1	11	3	5	180
Bayomen	May	2017-05-15	Rainy 1	11	3	6	154
Bayomen	May	2017-05-15	Rainy 1	11	3	7	125
Bayomen	May	2017-05-15	Rainy 1	11	3	8	109
Bayomen	May	2017-05-15	Rainy 1	11	3	9	210
Bayomen	May	2017-05-15	Rainy 1	11	3	10	140
Bayomen	May	2017-05-15	Rainy 1	11	3	11	130
Bayomen	June	2017-06-13	Rainy 1	12	1	1	249
Bayomen	June	2017-06-13	Rainy 1	12	1	2	261
Bayomen	June	2017-06-13	Rainy 1	12	1	3	103
Bayomen	June	2017-06-13	Rainy 1	12	1	4	138
Bayomen	June	2017-06-13	Rainy 1	12	1	5	180
Bayomen	June	2017-06-13	Rainy 1	12	1	6	330
Bayomen	June	2017-06-13	Rainy 1	12	1	7	148
Bayomen	June	2017-06-13	Rainy 1	12	1	8	397
Bayomen	June	2017-06-13	Rainy 1	12	1	9	200
Bayomen	June	2017-06-13	Rainy 1	12	1	10	316
Bayomen	June	2017-06-13	Rainy 1	12	1	11	210
Bayomen	June	2017-06-14	Rainy 1	12	2	1	366
Bayomen	June	2017-06-14	Rainy 1	12	2	2	257
Bayomen	June	2017-06-14	Rainy 1	12	2	3	83
Bayomen	June	2017-06-14	Rainy 1	12	2	4	20
Bayomen	June	2017-06-14	Rainy 1	12	2	5	36
Bayomen	June	2017-06-14	Rainy 1	12	2	6	180
Bayomen	June	2017-06-14	Rainy 1	12	2	7	298
Bayomen	June	2017-06-14	Rainy 1	12	2	8	112
Bayomen	June	2017-06-14	Rainy 1	12	2	9	228
Bayomen	June	2017-06-14	Rainy 1	12	2	10	230
Bayomen	June	2017-06-14	Rainy 1	12	2	11	220
Bayomen	June	2017-06-15	Rainy 1	12	3	1	212
Bayomen	June	2017-06-15	Rainy 1	12	3	2	180
Bayomen	June	2017-06-15	Rainy 1	12	3	3	59
Bayomen	June	2017-06-15	Rainy 1	12	3	4	33
Bayomen	June	2017-06-15	Rainy 1	12	3	5	89
Bayomen	June	2017-06-15	Rainy 1	12	3	6	217
Bayomen	June	2017-06-15	Rainy 1	12	3	7	178
Bayomen	June	2017-06-15	Rainy 1	12	3	8	184
Bayomen	June	2017-06-15	Rainy 1	12	3	9	167
Bayomen	June	2017-06-15	Rainy 1	12	3	10	198
Bayomen	June	2017-06-15	Rainy 1	12	3	11	210
Nyamongo I	July	2016-07-16	Short dry	1	1	1	0
Nyamongo I	July	2016-07-16	Short dry	1	1	2	0
Nyamongo I	July	2016-07-16	Short dry	1	1	3	92
Nyamongo I	July	2016-07-16	Short dry	1	1	4	47
Nyamongo I	July	2016-07-16	Short dry	1	1	5	39
Nyamongo I	July	2016-07-16	Short dry	1	1	6	20
Nyamongo I	July	2016-07-16	Short dry	1	1	7	37
Nyamongo I	July	2016-07-16	Short dry	1	1	8	32
Nyamongo I	July	2016-07-16	Short dry	1	1	9	87
Nyamongo I	July	2016-07-16	Short dry	1	1	10	18
Nyamongo I	July	2016-07-16	Short dry	1	1	11	29
Nyamongo I	July	2016-07-17	Short dry	1	2	1	0
Nyamongo I	July	2016-07-17	Short dry	1	2	2	22
Nyamongo I	July	2016-07-17	Short dry	1	2	3	89
Nyamongo I	July	2016-07-17	Short dry	1	2	4	69
Nyamongo I	July	2016-07-17	Short dry	1	2	5	72
Nyamongo I	July	2016-07-17	Short dry	1	2	6	52
Nyamongo I	July	2016-07-17	Short dry	1	2	7	44
Nyamongo I	July	2016-07-17	Short dry	1	2	8	44
Nyamongo I	July	2016-07-17	Short dry	1	2	9	86
Nyamongo I	July	2016-07-17	Short dry	1	2	10	49
Nyamongo I	July	2016-07-17	Short dry	1	2	11	37
Nyamongo I	July	2016-07-18	Short dry	1	3	1	27
Nyamongo I	July	2016-07-18	Short dry	1	3	2	38
Nyamongo I	July	2016-07-18	Short dry	1	3	3	37
Nyamongo I	July	2016-07-18	Short dry	1	3	4	6
Nyamongo I	July	2016-07-18	Short dry	1	3	5	1
Nyamongo I	July	2016-07-18	Short dry	1	3	6	16
Nyamongo I	July	2016-07-18	Short dry	1	3	7	12
Nyamongo I	July	2016-07-18	Short dry	1	3	8	10
Nyamongo I	July	2016-07-18	Short dry	1	3	9	58
Nyamongo I	July	2016-07-18	Short dry	1	3	10	25
Nyamongo I	July	2016-07-18	Short dry	1	3	11	33
Nyamongo I	August	2016-08-17	Rainy 2	2	1	1	78
Nyamongo I	August	2016-08-17	Rainy 2	2	1	2	55
Nyamongo I	August	2016-08-17	Rainy 2	2	1	3	11
Nyamongo I	August	2016-08-17	Rainy 2	2	1	4	14
Nyamongo I	August	2016-08-17	Rainy 2	2	1	5	21
Nyamongo I	August	2016-08-17	Rainy 2	2	1	6	19
Nyamongo I	August	2016-08-17	Rainy 2	2	1	7	17
Nyamongo I	August	2016-08-17	Rainy 2	2	1	8	27
Nyamongo I	August	2016-08-17	Rainy 2	2	1	9	33
Nyamongo I	August	2016-08-17	Rainy 2	2	1	10	27
Nyamongo I	August	2016-08-17	Rainy 2	2	1	11	18
Nyamongo I	August	2016-08-18	Rainy 2	2	2	1	110
Nyamongo I	August	2016-08-18	Rainy 2	2	2	2	27
Nyamongo I	August	2016-08-18	Rainy 2	2	2	3	45
Nyamongo I	August	2016-08-18	Rainy 2	2	2	4	39
Nyamongo I	August	2016-08-18	Rainy 2	2	2	5	92
Nyamongo I	August	2016-08-18	Rainy 2	2	2	6	35
Nyamongo I	August	2016-08-18	Rainy 2	2	2	7	54
Nyamongo I	August	2016-08-18	Rainy 2	2	2	8	30
Nyamongo I	August	2016-08-18	Rainy 2	2	2	9	75
Nyamongo I	August	2016-08-18	Rainy 2	2	2	10	68
Nyamongo I	August	2016-08-18	Rainy 2	2	2	11	20
Nyamongo I	August	2016-08-19	Rainy 2	2	3	1	56
Nyamongo I	August	2016-08-19	Rainy 2	2	3	2	35
Nyamongo I	August	2016-08-19	Rainy 2	2	3	3	60
Nyamongo I	August	2016-08-19	Rainy 2	2	3	4	17
Nyamongo I	August	2016-08-19	Rainy 2	2	3	5	36
Nyamongo I	August	2016-08-19	Rainy 2	2	3	6	72
Nyamongo I	August	2016-08-19	Rainy 2	2	3	7	32
Nyamongo I	August	2016-08-19	Rainy 2	2	3	8	58
Nyamongo I	August	2016-08-19	Rainy 2	2	3	9	60
Nyamongo I	August	2016-08-19	Rainy 2	2	3	10	76
Nyamongo I	August	2016-08-19	Rainy 2	2	3	11	54
Nyamongo I	September	2016-09-18	Rainy 2	3	1	1	86
Nyamongo I	September	2016-09-18	Rainy 2	3	1	2	89
Nyamongo I	September	2016-09-18	Rainy 2	3	1	3	33
Nyamongo I	September	2016-09-18	Rainy 2	3	1	4	95
Nyamongo I	September	2016-09-18	Rainy 2	3	1	5	36
Nyamongo I	September	2016-09-18	Rainy 2	3	1	6	17
Nyamongo I	September	2016-09-18	Rainy 2	3	1	7	121
Nyamongo I	September	2016-09-18	Rainy 2	3	1	8	56
Nyamongo I	September	2016-09-18	Rainy 2	3	1	9	98
Nyamongo I	September	2016-09-18	Rainy 2	3	1	10	99
Nyamongo I	September	2016-09-18	Rainy 2	3	1	11	100
Nyamongo I	September	2016-09-19	Rainy 2	3	2	1	27
Nyamongo I	September	2016-09-19	Rainy 2	3	2	2	29
Nyamongo I	September	2016-09-19	Rainy 2	3	2	3	48
Nyamongo I	September	2016-09-19	Rainy 2	3	2	4	26
Nyamongo I	September	2016-09-19	Rainy 2	3	2	5	60
Nyamongo I	September	2016-09-19	Rainy 2	3	2	6	57
Nyamongo I	September	2016-09-19	Rainy 2	3	2	7	61
Nyamongo I	September	2016-09-19	Rainy 2	3	2	8	70
Nyamongo I	September	2016-09-19	Rainy 2	3	2	9	156
Nyamongo I	September	2016-09-19	Rainy 2	3	2	10	95
Nyamongo I	September	2016-09-19	Rainy 2	3	2	11	63
Nyamongo I	September	2016-09-20	Rainy 2	3	3	1	50
Nyamongo I	September	2016-09-20	Rainy 2	3	3	2	62
Nyamongo I	September	2016-09-20	Rainy 2	3	3	3	35
Nyamongo I	September	2016-09-20	Rainy 2	3	3	4	85
Nyamongo I	September	2016-09-20	Rainy 2	3	3	5	92
Nyamongo I	September	2016-09-20	Rainy 2	3	3	6	60
Nyamongo I	September	2016-09-20	Rainy 2	3	3	7	105
Nyamongo I	September	2016-09-20	Rainy 2	3	3	8	92
Nyamongo I	September	2016-09-20	Rainy 2	3	3	9	87
Nyamongo I	September	2016-09-20	Rainy 2	3	3	10	40
Nyamongo I	September	2016-09-20	Rainy 2	3	3	11	0
Nyamongo I	October	2016-10-22	Rainy 2	4	1	1	57
Nyamongo I	October	2016-10-22	Rainy 2	4	1	2	137
Nyamongo I	October	2016-10-22	Rainy 2	4	1	3	92
Nyamongo I	October	2016-10-22	Rainy 2	4	1	4	50
Nyamongo I	October	2016-10-22	Rainy 2	4	1	5	132
Nyamongo I	October	2016-10-22	Rainy 2	4	1	6	158
Nyamongo I	October	2016-10-22	Rainy 2	4	1	7	193
Nyamongo I	October	2016-10-22	Rainy 2	4	1	8	67
Nyamongo I	October	2016-10-22	Rainy 2	4	1	9	243
Nyamongo I	October	2016-10-22	Rainy 2	4	1	10	262
Nyamongo I	October	2016-10-22	Rainy 2	4	1	11	79
Nyamongo I	October	2016-10-23	Rainy 2	4	2	1	184
Nyamongo I	October	2016-10-23	Rainy 2	4	2	2	16
Nyamongo I	October	2016-10-23	Rainy 2	4	2	3	0
Nyamongo I	October	2016-10-23	Rainy 2	4	2	4	0
Nyamongo I	October	2016-10-23	Rainy 2	4	2	5	62
Nyamongo I	October	2016-10-23	Rainy 2	4	2	6	82
Nyamongo I	October	2016-10-23	Rainy 2	4	2	7	0
Nyamongo I	October	2016-10-23	Rainy 2	4	2	8	84
Nyamongo I	October	2016-10-23	Rainy 2	4	2	9	177
Nyamongo I	October	2016-10-23	Rainy 2	4	2	10	93
Nyamongo I	October	2016-10-23	Rainy 2	4	2	11	59
Nyamongo I	October	2016-10-24	Rainy 2	4	3	1	98
Nyamongo I	October	2016-10-24	Rainy 2	4	3	2	42
Nyamongo I	October	2016-10-24	Rainy 2	4	3	3	82
Nyamongo I	October	2016-10-24	Rainy 2	4	3	4	81
Nyamongo I	October	2016-10-24	Rainy 2	4	3	5	46
Nyamongo I	October	2016-10-24	Rainy 2	4	3	6	0
Nyamongo I	October	2016-10-24	Rainy 2	4	3	7	59
Nyamongo I	October	2016-10-24	Rainy 2	4	3	8	46
Nyamongo I	October	2016-10-24	Rainy 2	4	3	9	89
Nyamongo I	October	2016-10-24	Rainy 2	4	3	10	0
Nyamongo I	October	2016-10-24	Rainy 2	4	3	11	0
Nyamongo I	November	2016-11-18	Long dry	5	1	1	48
Nyamongo I	November	2016-11-18	Long dry	5	1	2	35
Nyamongo I	November	2016-11-18	Long dry	5	1	3	19
Nyamongo I	November	2016-11-18	Long dry	5	1	4	20
Nyamongo I	November	2016-11-18	Long dry	5	1	5	52
Nyamongo I	November	2016-11-18	Long dry	5	1	6	17
Nyamongo I	November	2016-11-18	Long dry	5	1	7	21
Nyamongo I	November	2016-11-18	Long dry	5	1	8	54
Nyamongo I	November	2016-11-18	Long dry	5	1	9	54
Nyamongo I	November	2016-11-18	Long dry	5	1	10	81
Nyamongo I	November	2016-11-18	Long dry	5	1	11	39
Nyamongo I	November	2016-11-19	Long dry	5	2	1	59
Nyamongo I	November	2016-11-19	Long dry	5	2	2	15
Nyamongo I	November	2016-11-19	Long dry	5	2	3	18
Nyamongo I	November	2016-11-19	Long dry	5	2	4	7
Nyamongo I	November	2016-11-19	Long dry	5	2	5	6
Nyamongo I	November	2016-11-19	Long dry	5	2	6	9
Nyamongo I	November	2016-11-19	Long dry	5	2	7	20
Nyamongo I	November	2016-11-19	Long dry	5	2	8	10
Nyamongo I	November	2016-11-19	Long dry	5	2	9	17
Nyamongo I	November	2016-11-19	Long dry	5	2	10	20
Nyamongo I	November	2016-11-19	Long dry	5	2	11	28
Nyamongo I	November	2016-11-20	Long dry	5	3	1	77
Nyamongo I	November	2016-11-20	Long dry	5	3	2	94
Nyamongo I	November	2016-11-20	Long dry	5	3	3	82
Nyamongo I	November	2016-11-20	Long dry	5	3	4	15
Nyamongo I	November	2016-11-20	Long dry	5	3	5	51
Nyamongo I	November	2016-11-20	Long dry	5	3	6	27
Nyamongo I	November	2016-11-20	Long dry	5	3	7	22
Nyamongo I	November	2016-11-20	Long dry	5	3	8	13
Nyamongo I	November	2016-11-20	Long dry	5	3	9	13
Nyamongo I	November	2016-11-20	Long dry	5	3	10	29
Nyamongo I	November	2016-11-20	Long dry	5	3	11	17
Nyamongo I	December	2016-12-12	Long dry	6	1	1	52
Nyamongo I	December	2016-12-12	Long dry	6	1	2	61
Nyamongo I	December	2016-12-12	Long dry	6	1	3	81
Nyamongo I	December	2016-12-12	Long dry	6	1	4	42
Nyamongo I	December	2016-12-12	Long dry	6	1	5	85
Nyamongo I	December	2016-12-12	Long dry	6	1	6	54
Nyamongo I	December	2016-12-12	Long dry	6	1	7	32
Nyamongo I	December	2016-12-12	Long dry	6	1	8	49
Nyamongo I	December	2016-12-12	Long dry	6	1	9	101
Nyamongo I	December	2016-12-12	Long dry	6	1	10	56
Nyamongo I	December	2016-12-12	Long dry	6	1	11	127
Nyamongo I	December	2016-12-13	Long dry	6	2	1	48
Nyamongo I	December	2016-12-13	Long dry	6	2	2	40
Nyamongo I	December	2016-12-13	Long dry	6	2	3	61
Nyamongo I	December	2016-12-13	Long dry	6	2	4	37
Nyamongo I	December	2016-12-13	Long dry	6	2	5	50
Nyamongo I	December	2016-12-13	Long dry	6	2	6	26
Nyamongo I	December	2016-12-13	Long dry	6	2	7	46
Nyamongo I	December	2016-12-13	Long dry	6	2	8	40
Nyamongo I	December	2016-12-13	Long dry	6	2	9	78
Nyamongo I	December	2016-12-13	Long dry	6	2	10	40
Nyamongo I	December	2016-12-13	Long dry	6	2	11	161
Nyamongo I	December	2016-12-14	Long dry	6	3	1	71
Nyamongo I	December	2016-12-14	Long dry	6	3	2	58
Nyamongo I	December	2016-12-14	Long dry	6	3	3	78
Nyamongo I	December	2016-12-14	Long dry	6	3	4	24
Nyamongo I	December	2016-12-14	Long dry	6	3	5	86
Nyamongo I	December	2016-12-14	Long dry	6	3	6	62
Nyamongo I	December	2016-12-14	Long dry	6	3	7	60
Nyamongo I	December	2016-12-14	Long dry	6	3	8	38
Nyamongo I	December	2016-12-14	Long dry	6	3	9	63
Nyamongo I	December	2016-12-14	Long dry	6	3	10	120
Nyamongo I	December	2016-12-14	Long dry	6	3	11	60
Nyamongo I	January	2017-01-16	Long dry	7	1	1	228
Nyamongo I	January	2017-01-16	Long dry	7	1	2	53
Nyamongo I	January	2017-01-16	Long dry	7	1	3	114
Nyamongo I	January	2017-01-16	Long dry	7	1	4	53
Nyamongo I	January	2017-01-16	Long dry	7	1	5	192
Nyamongo I	January	2017-01-16	Long dry	7	1	6	47
Nyamongo I	January	2017-01-16	Long dry	7	1	7	82
Nyamongo I	January	2017-01-16	Long dry	7	1	8	72
Nyamongo I	January	2017-01-16	Long dry	7	1	9	43
Nyamongo I	January	2017-01-16	Long dry	7	1	10	119
Nyamongo I	January	2017-01-16	Long dry	7	1	11	72
Nyamongo I	January	2017-01-17	Long dry	7	2	1	113
Nyamongo I	January	2017-01-17	Long dry	7	2	2	166
Nyamongo I	January	2017-01-17	Long dry	7	2	3	76
Nyamongo I	January	2017-01-17	Long dry	7	2	4	85
Nyamongo I	January	2017-01-17	Long dry	7	2	5	135
Nyamongo I	January	2017-01-17	Long dry	7	2	6	55
Nyamongo I	January	2017-01-17	Long dry	7	2	7	41
Nyamongo I	January	2017-01-17	Long dry	7	2	8	46
Nyamongo I	January	2017-01-17	Long dry	7	2	9	48
Nyamongo I	January	2017-01-17	Long dry	7	2	10	51
Nyamongo I	January	2017-01-17	Long dry	7	2	11	126
Nyamongo I	January	2017-01-18	Long dry	7	3	1	109
Nyamongo I	January	2017-01-18	Long dry	7	3	2	120
Nyamongo I	January	2017-01-18	Long dry	7	3	3	43
Nyamongo I	January	2017-01-18	Long dry	7	3	4	145
Nyamongo I	January	2017-01-18	Long dry	7	3	5	73
Nyamongo I	January	2017-01-18	Long dry	7	3	6	46
Nyamongo I	January	2017-01-18	Long dry	7	3	7	47
Nyamongo I	January	2017-01-18	Long dry	7	3	8	140
Nyamongo I	January	2017-01-18	Long dry	7	3	9	55
Nyamongo I	January	2017-01-18	Long dry	7	3	10	50
Nyamongo I	January	2017-01-18	Long dry	7	3	11	51
Nyamongo I	February	2017-02-11	Long dry	8	1	1	58
Nyamongo I	February	2017-02-11	Long dry	8	1	2	59
Nyamongo I	February	2017-02-11	Long dry	8	1	3	0
Nyamongo I	February	2017-02-11	Long dry	8	1	4	21
Nyamongo I	February	2017-02-11	Long dry	8	1	5	82
Nyamongo I	February	2017-02-11	Long dry	8	1	6	73
Nyamongo I	February	2017-02-11	Long dry	8	1	7	176
Nyamongo I	February	2017-02-11	Long dry	8	1	8	141
Nyamongo I	February	2017-02-11	Long dry	8	1	9	127
Nyamongo I	February	2017-02-11	Long dry	8	1	10	90
Nyamongo I	February	2017-02-11	Long dry	8	1	11	228
Nyamongo I	February	2017-02-12	Long dry	8	2	1	47
Nyamongo I	February	2017-02-12	Long dry	8	2	2	28
Nyamongo I	February	2017-02-12	Long dry	8	2	3	76
Nyamongo I	February	2017-02-12	Long dry	8	2	4	59
Nyamongo I	February	2017-02-12	Long dry	8	2	5	235
Nyamongo I	February	2017-02-12	Long dry	8	2	6	43
Nyamongo I	February	2017-02-12	Long dry	8	2	7	49
Nyamongo I	February	2017-02-12	Long dry	8	2	8	57
Nyamongo I	February	2017-02-12	Long dry	8	2	9	43
Nyamongo I	February	2017-02-12	Long dry	8	2	10	51
Nyamongo I	February	2017-02-12	Long dry	8	2	11	122
Nyamongo I	February	2017-02-13	Long dry	8	3	1	25
Nyamongo I	February	2017-02-13	Long dry	8	3	2	91
Nyamongo I	February	2017-02-13	Long dry	8	3	3	37
Nyamongo I	February	2017-02-13	Long dry	8	3	4	71
Nyamongo I	February	2017-02-13	Long dry	8	3	5	82
Nyamongo I	February	2017-02-13	Long dry	8	3	6	23
Nyamongo I	February	2017-02-13	Long dry	8	3	7	77
Nyamongo I	February	2017-02-13	Long dry	8	3	8	120
Nyamongo I	February	2017-02-13	Long dry	8	3	9	72
Nyamongo I	February	2017-02-13	Long dry	8	3	10	146
Nyamongo I	February	2017-02-13	Long dry	8	3	11	57
Nyamongo I	March	2017-03-17	Rainy 1	9	1	1	34
Nyamongo I	March	2017-03-17	Rainy 1	9	1	2	36
Nyamongo I	March	2017-03-17	Rainy 1	9	1	3	23
Nyamongo I	March	2017-03-17	Rainy 1	9	1	4	96
Nyamongo I	March	2017-03-17	Rainy 1	9	1	5	88
Nyamongo I	March	2017-03-17	Rainy 1	9	1	6	100
Nyamongo I	March	2017-03-17	Rainy 1	9	1	7	64
Nyamongo I	March	2017-03-17	Rainy 1	9	1	8	80
Nyamongo I	March	2017-03-17	Rainy 1	9	1	9	42
Nyamongo I	March	2017-03-17	Rainy 1	9	1	10	79
Nyamongo I	March	2017-03-17	Rainy 1	9	1	11	28
Nyamongo I	March	2017-03-18	Rainy 1	9	2	1	80
Nyamongo I	March	2017-03-18	Rainy 1	9	2	2	23
Nyamongo I	March	2017-03-18	Rainy 1	9	2	3	104
Nyamongo I	March	2017-03-18	Rainy 1	9	2	4	103
Nyamongo I	March	2017-03-18	Rainy 1	9	2	5	187
Nyamongo I	March	2017-03-18	Rainy 1	9	2	6	240
Nyamongo I	March	2017-03-18	Rainy 1	9	2	7	159
Nyamongo I	March	2017-03-18	Rainy 1	9	2	8	189
Nyamongo I	March	2017-03-18	Rainy 1	9	2	9	96
Nyamongo I	March	2017-03-18	Rainy 1	9	2	10	62
Nyamongo I	March	2017-03-18	Rainy 1	9	2	11	103
Nyamongo I	March	2017-03-19	Rainy 1	9	3	1	113
Nyamongo I	March	2017-03-19	Rainy 1	9	3	2	37
Nyamongo I	March	2017-03-19	Rainy 1	9	3	3	78
Nyamongo I	March	2017-03-19	Rainy 1	9	3	4	80
Nyamongo I	March	2017-03-19	Rainy 1	9	3	5	43
Nyamongo I	March	2017-03-19	Rainy 1	9	3	6	52
Nyamongo I	March	2017-03-19	Rainy 1	9	3	7	77
Nyamongo I	March	2017-03-19	Rainy 1	9	3	8	57
Nyamongo I	March	2017-03-19	Rainy 1	9	3	9	72
Nyamongo I	March	2017-03-19	Rainy 1	9	3	10	67
Nyamongo I	March	2017-03-19	Rainy 1	9	3	11	37
Nyamongo I	April	2017-04-20	Rainy 1	10	1	1	10
Nyamongo I	April	2017-04-20	Rainy 1	10	1	2	0
Nyamongo I	April	2017-04-20	Rainy 1	10	1	3	0
Nyamongo I	April	2017-04-20	Rainy 1	10	1	4	8
Nyamongo I	April	2017-04-20	Rainy 1	10	1	5	24
Nyamongo I	April	2017-04-20	Rainy 1	10	1	6	8
Nyamongo I	April	2017-04-20	Rainy 1	10	1	7	64
Nyamongo I	April	2017-04-20	Rainy 1	10	1	8	48
Nyamongo I	April	2017-04-20	Rainy 1	10	1	9	80
Nyamongo I	April	2017-04-20	Rainy 1	10	1	10	27
Nyamongo I	April	2017-04-20	Rainy 1	10	1	11	53
Nyamongo I	April	2017-04-21	Rainy 1	10	2	1	23
Nyamongo I	April	2017-04-21	Rainy 1	10	2	2	34
Nyamongo I	April	2017-04-21	Rainy 1	10	2	3	19
Nyamongo I	April	2017-04-21	Rainy 1	10	2	4	52
Nyamongo I	April	2017-04-21	Rainy 1	10	2	5	42
Nyamongo I	April	2017-04-21	Rainy 1	10	2	6	105
Nyamongo I	April	2017-04-21	Rainy 1	10	2	7	10
Nyamongo I	April	2017-04-21	Rainy 1	10	2	8	64
Nyamongo I	April	2017-04-21	Rainy 1	10	2	9	80
Nyamongo I	April	2017-04-21	Rainy 1	10	2	10	37
Nyamongo I	April	2017-04-21	Rainy 1	10	2	11	0
Nyamongo I	April	2017-04-22	Rainy 1	10	3	1	18
Nyamongo I	April	2017-04-22	Rainy 1	10	3	2	15
Nyamongo I	April	2017-04-22	Rainy 1	10	3	3	16
Nyamongo I	April	2017-04-22	Rainy 1	10	3	4	27
Nyamongo I	April	2017-04-22	Rainy 1	10	3	5	42
Nyamongo I	April	2017-04-22	Rainy 1	10	3	6	26
Nyamongo I	April	2017-04-22	Rainy 1	10	3	7	21
Nyamongo I	April	2017-04-22	Rainy 1	10	3	8	34
Nyamongo I	April	2017-04-22	Rainy 1	10	3	9	60
Nyamongo I	April	2017-04-22	Rainy 1	10	3	10	50
Nyamongo I	April	2017-04-22	Rainy 1	10	3	11	58
Nyamongo I	May	2017-05-13	Rainy 1	11	1	1	12
Nyamongo I	May	2017-05-13	Rainy 1	11	1	2	12
Nyamongo I	May	2017-05-13	Rainy 1	11	1	3	5
Nyamongo I	May	2017-05-13	Rainy 1	11	1	4	2
Nyamongo I	May	2017-05-13	Rainy 1	11	1	5	51
Nyamongo I	May	2017-05-13	Rainy 1	11	1	6	77
Nyamongo I	May	2017-05-13	Rainy 1	11	1	7	53
Nyamongo I	May	2017-05-13	Rainy 1	11	1	8	55
Nyamongo I	May	2017-05-13	Rainy 1	11	1	9	92
Nyamongo I	May	2017-05-13	Rainy 1	11	1	10	134
Nyamongo I	May	2017-05-13	Rainy 1	11	1	11	37
Nyamongo I	May	2017-05-14	Rainy 1	11	2	1	10
Nyamongo I	May	2017-05-14	Rainy 1	11	2	2	8
Nyamongo I	May	2017-05-14	Rainy 1	11	2	3	53
Nyamongo I	May	2017-05-14	Rainy 1	11	2	4	116
Nyamongo I	May	2017-05-14	Rainy 1	11	2	5	66
Nyamongo I	May	2017-05-14	Rainy 1	11	2	6	42
Nyamongo I	May	2017-05-14	Rainy 1	11	2	7	43
Nyamongo I	May	2017-05-14	Rainy 1	11	2	8	33
Nyamongo I	May	2017-05-14	Rainy 1	11	2	9	30
Nyamongo I	May	2017-05-14	Rainy 1	11	2	10	24
Nyamongo I	May	2017-05-14	Rainy 1	11	2	11	30
Nyamongo I	May	2017-05-15	Rainy 1	11	3	1	35
Nyamongo I	May	2017-05-15	Rainy 1	11	3	2	10
Nyamongo I	May	2017-05-15	Rainy 1	11	3	3	43
Nyamongo I	May	2017-05-15	Rainy 1	11	3	4	46
Nyamongo I	May	2017-05-15	Rainy 1	11	3	5	398
Nyamongo I	May	2017-05-15	Rainy 1	11	3	6	37
Nyamongo I	May	2017-05-15	Rainy 1	11	3	7	28
Nyamongo I	May	2017-05-15	Rainy 1	11	3	8	39
Nyamongo I	May	2017-05-15	Rainy 1	11	3	9	38
Nyamongo I	May	2017-05-15	Rainy 1	11	3	10	10
Nyamongo I	May	2017-05-15	Rainy 1	11	3	11	13
Nyamongo I	June	2017-06-13	Rainy 1	12	1	1	12
Nyamongo I	June	2017-06-13	Rainy 1	12	1	2	12
Nyamongo I	June	2017-06-13	Rainy 1	12	1	3	10
Nyamongo I	June	2017-06-13	Rainy 1	12	1	4	21
Nyamongo I	June	2017-06-13	Rainy 1	12	1	5	14
Nyamongo I	June	2017-06-13	Rainy 1	12	1	6	65
Nyamongo I	June	2017-06-13	Rainy 1	12	1	7	27
Nyamongo I	June	2017-06-13	Rainy 1	12	1	8	49
Nyamongo I	June	2017-06-13	Rainy 1	12	1	9	84
Nyamongo I	June	2017-06-13	Rainy 1	12	1	10	21
Nyamongo I	June	2017-06-13	Rainy 1	12	1	11	13
Nyamongo I	June	2017-06-14	Rainy 1	12	2	1	13
Nyamongo I	June	2017-06-14	Rainy 1	12	2	2	9
Nyamongo I	June	2017-06-14	Rainy 1	12	2	3	3
Nyamongo I	June	2017-06-14	Rainy 1	12	2	4	27
Nyamongo I	June	2017-06-14	Rainy 1	12	2	5	19
Nyamongo I	June	2017-06-14	Rainy 1	12	2	6	49
Nyamongo I	June	2017-06-14	Rainy 1	12	2	7	67
Nyamongo I	June	2017-06-14	Rainy 1	12	2	8	75
Nyamongo I	June	2017-06-14	Rainy 1	12	2	9	32
Nyamongo I	June	2017-06-14	Rainy 1	12	2	10	17
Nyamongo I	June	2017-06-14	Rainy 1	12	2	11	2
Nyamongo I	June	2017-06-15	Rainy 1	12	3	1	19
Nyamongo I	June	2017-06-15	Rainy 1	12	3	2	6
Nyamongo I	June	2017-06-15	Rainy 1	12	3	3	6
Nyamongo I	June	2017-06-15	Rainy 1	12	3	4	18
Nyamongo I	June	2017-06-15	Rainy 1	12	3	5	28
Nyamongo I	June	2017-06-15	Rainy 1	12	3	6	26
Nyamongo I	June	2017-06-15	Rainy 1	12	3	7	120
Nyamongo I	June	2017-06-15	Rainy 1	12	3	8	20
Nyamongo I	June	2017-06-15	Rainy 1	12	3	9	91
Nyamongo I	June	2017-06-15	Rainy 1	12	3	10	21
Nyamongo I	June	2017-06-15	Rainy 1	12	3	11	0
Egona II	July	2016-07-16	Short dry	1	1	1	0
Egona II	July	2016-07-16	Short dry	1	1	2	0
Egona II	July	2016-07-16	Short dry	1	1	3	0
Egona II	July	2016-07-16	Short dry	1	1	4	0
Egona II	July	2016-07-16	Short dry	1	1	5	0
Egona II	July	2016-07-16	Short dry	1	1	6	3
Egona II	July	2016-07-16	Short dry	1	1	7	0
Egona II	July	2016-07-16	Short dry	1	1	8	8
Egona II	July	2016-07-16	Short dry	1	1	9	10
Egona II	July	2016-07-16	Short dry	1	1	10	2
Egona II	July	2016-07-16	Short dry	1	1	11	4
Egona II	July	2016-07-17	Short dry	1	2	1	1
Egona II	July	2016-07-17	Short dry	1	2	2	3
Egona II	July	2016-07-17	Short dry	1	2	3	1
Egona II	July	2016-07-17	Short dry	1	2	4	0
Egona II	July	2016-07-17	Short dry	1	2	5	1
Egona II	July	2016-07-17	Short dry	1	2	6	2
Egona II	July	2016-07-17	Short dry	1	2	7	1
Egona II	July	2016-07-17	Short dry	1	2	8	1
Egona II	July	2016-07-17	Short dry	1	2	9	1
Egona II	July	2016-07-17	Short dry	1	2	10	1
Egona II	July	2016-07-17	Short dry	1	2	11	0
Egona II	July	2016-07-18	Short dry	1	3	1	0
Egona II	July	2016-07-18	Short dry	1	3	2	0
Egona II	July	2016-07-18	Short dry	1	3	3	0
Egona II	July	2016-07-18	Short dry	1	3	4	0
Egona II	July	2016-07-18	Short dry	1	3	5	0
Egona II	July	2016-07-18	Short dry	1	3	6	0
Egona II	July	2016-07-18	Short dry	1	3	7	0
Egona II	July	2016-07-18	Short dry	1	3	8	0
Egona II	July	2016-07-18	Short dry	1	3	9	1
Egona II	July	2016-07-18	Short dry	1	3	10	0
Egona II	July	2016-07-18	Short dry	1	3	11	0
Egona II	August	2016-08-17	Rainy 2	2	1	1	0
Egona II	August	2016-08-17	Rainy 2	2	1	2	6
Egona II	August	2016-08-17	Rainy 2	2	1	3	3
Egona II	August	2016-08-17	Rainy 2	2	1	4	0
Egona II	August	2016-08-17	Rainy 2	2	1	5	3
Egona II	August	2016-08-17	Rainy 2	2	1	6	0
Egona II	August	2016-08-17	Rainy 2	2	1	7	17
Egona II	August	2016-08-17	Rainy 2	2	1	8	0
Egona II	August	2016-08-17	Rainy 2	2	1	9	14
Egona II	August	2016-08-17	Rainy 2	2	1	10	0
Egona II	August	2016-08-17	Rainy 2	2	1	11	0
Egona II	August	2016-08-18	Rainy 2	2	2	1	8
Egona II	August	2016-08-18	Rainy 2	2	2	2	5
Egona II	August	2016-08-18	Rainy 2	2	2	3	6
Egona II	August	2016-08-18	Rainy 2	2	2	4	6
Egona II	August	2016-08-18	Rainy 2	2	2	5	0
Egona II	August	2016-08-18	Rainy 2	2	2	6	11
Egona II	August	2016-08-18	Rainy 2	2	2	7	0
Egona II	August	2016-08-18	Rainy 2	2	2	8	0
Egona II	August	2016-08-18	Rainy 2	2	2	9	0
Egona II	August	2016-08-18	Rainy 2	2	2	10	0
Egona II	August	2016-08-18	Rainy 2	2	2	11	0
Egona II	August	2016-08-19	Rainy 2	2	3	1	10
Egona II	August	2016-08-19	Rainy 2	2	3	2	2
Egona II	August	2016-08-19	Rainy 2	2	3	3	3
Egona II	August	2016-08-19	Rainy 2	2	3	4	3
Egona II	August	2016-08-19	Rainy 2	2	3	5	4
Egona II	August	2016-08-19	Rainy 2	2	3	6	2
Egona II	August	2016-08-19	Rainy 2	2	3	7	3
Egona II	August	2016-08-19	Rainy 2	2	3	8	9
Egona II	August	2016-08-19	Rainy 2	2	3	9	7
Egona II	August	2016-08-19	Rainy 2	2	3	10	5
Egona II	August	2016-08-19	Rainy 2	2	3	11	15
Egona II	September	2016-09-18	Rainy 2	3	1	1	62
Egona II	September	2016-09-18	Rainy 2	3	1	2	37
Egona II	September	2016-09-18	Rainy 2	3	1	3	50
Egona II	September	2016-09-18	Rainy 2	3	1	4	9
Egona II	September	2016-09-18	Rainy 2	3	1	5	31
Egona II	September	2016-09-18	Rainy 2	3	1	6	15
Egona II	September	2016-09-18	Rainy 2	3	1	7	29
Egona II	September	2016-09-18	Rainy 2	3	1	8	25
Egona II	September	2016-09-18	Rainy 2	3	1	9	44
Egona II	September	2016-09-18	Rainy 2	3	1	10	40
Egona II	September	2016-09-18	Rainy 2	3	1	11	30
Egona II	September	2016-09-19	Rainy 2	3	2	1	8
Egona II	September	2016-09-19	Rainy 2	3	2	2	4
Egona II	September	2016-09-19	Rainy 2	3	2	3	7
Egona II	September	2016-09-19	Rainy 2	3	2	4	12
Egona II	September	2016-09-19	Rainy 2	3	2	5	29
Egona II	September	2016-09-19	Rainy 2	3	2	6	16
Egona II	September	2016-09-19	Rainy 2	3	2	7	17
Egona II	September	2016-09-19	Rainy 2	3	2	8	21
Egona II	September	2016-09-19	Rainy 2	3	2	9	15
Egona II	September	2016-09-19	Rainy 2	3	2	10	16
Egona II	September	2016-09-19	Rainy 2	3	2	11	13
Egona II	September	2016-09-20	Rainy 2	3	3	1	7
Egona II	September	2016-09-20	Rainy 2	3	3	2	15
Egona II	September	2016-09-20	Rainy 2	3	3	3	16
Egona II	September	2016-09-20	Rainy 2	3	3	4	16
Egona II	September	2016-09-20	Rainy 2	3	3	5	12
Egona II	September	2016-09-20	Rainy 2	3	3	6	24
Egona II	September	2016-09-20	Rainy 2	3	3	7	12
Egona II	September	2016-09-20	Rainy 2	3	3	8	16
Egona II	September	2016-09-20	Rainy 2	3	3	9	26
Egona II	September	2016-09-20	Rainy 2	3	3	10	11
Egona II	September	2016-09-20	Rainy 2	3	3	11	2
Egona II	October	2016-10-22	Rainy 2	4	1	1	62
Egona II	October	2016-10-22	Rainy 2	4	1	2	47
Egona II	October	2016-10-22	Rainy 2	4	1	3	30
Egona II	October	2016-10-22	Rainy 2	4	1	4	59
Egona II	October	2016-10-22	Rainy 2	4	1	5	36
Egona II	October	2016-10-22	Rainy 2	4	1	6	72
Egona II	October	2016-10-22	Rainy 2	4	1	7	85
Egona II	October	2016-10-22	Rainy 2	4	1	8	41
Egona II	October	2016-10-22	Rainy 2	4	1	9	74
Egona II	October	2016-10-22	Rainy 2	4	1	10	110
Egona II	October	2016-10-22	Rainy 2	4	1	11	103
Egona II	October	2016-10-23	Rainy 2	4	2	1	90
Egona II	October	2016-10-23	Rainy 2	4	2	2	132
Egona II	October	2016-10-23	Rainy 2	4	2	3	16
Egona II	October	2016-10-23	Rainy 2	4	2	4	42
Egona II	October	2016-10-23	Rainy 2	4	2	5	20
Egona II	October	2016-10-23	Rainy 2	4	2	6	20
Egona II	October	2016-10-23	Rainy 2	4	2	7	44
Egona II	October	2016-10-23	Rainy 2	4	2	8	0
Egona II	October	2016-10-23	Rainy 2	4	2	9	83
Egona II	October	2016-10-23	Rainy 2	4	2	10	13
Egona II	October	2016-10-23	Rainy 2	4	2	11	52
Egona II	October	2016-10-24	Rainy 2	4	3	1	30
Egona II	October	2016-10-24	Rainy 2	4	3	2	45
Egona II	October	2016-10-24	Rainy 2	4	3	3	66
Egona II	October	2016-10-24	Rainy 2	4	3	4	43
Egona II	October	2016-10-24	Rainy 2	4	3	5	54
Egona II	October	2016-10-24	Rainy 2	4	3	6	59
Egona II	October	2016-10-24	Rainy 2	4	3	7	8
Egona II	October	2016-10-24	Rainy 2	4	3	8	39
Egona II	October	2016-10-24	Rainy 2	4	3	9	24
Egona II	October	2016-10-24	Rainy 2	4	3	10	37
Egona II	October	2016-10-24	Rainy 2	4	3	11	0
Egona II	November	2016-11-18	Long dry	5	1	1	14
Egona II	November	2016-11-18	Long dry	5	1	2	12
Egona II	November	2016-11-18	Long dry	5	1	3	11
Egona II	November	2016-11-18	Long dry	5	1	4	8
Egona II	November	2016-11-18	Long dry	5	1	5	5
Egona II	November	2016-11-18	Long dry	5	1	6	2
Egona II	November	2016-11-18	Long dry	5	1	7	10
Egona II	November	2016-11-18	Long dry	5	1	8	6
Egona II	November	2016-11-18	Long dry	5	1	9	2
Egona II	November	2016-11-18	Long dry	5	1	10	4
Egona II	November	2016-11-18	Long dry	5	1	11	4
Egona II	November	2016-11-19	Long dry	5	2	1	3
Egona II	November	2016-11-19	Long dry	5	2	2	4
Egona II	November	2016-11-19	Long dry	5	2	3	4
Egona II	November	2016-11-19	Long dry	5	2	4	3
Egona II	November	2016-11-19	Long dry	5	2	5	0
Egona II	November	2016-11-19	Long dry	5	2	6	1
Egona II	November	2016-11-19	Long dry	5	2	7	3
Egona II	November	2016-11-19	Long dry	5	2	8	0
Egona II	November	2016-11-19	Long dry	5	2	9	2
Egona II	November	2016-11-19	Long dry	5	2	10	0
Egona II	November	2016-11-19	Long dry	5	2	11	0
Egona II	November	2016-11-20	Long dry	5	3	1	8
Egona II	November	2016-11-20	Long dry	5	3	2	2
Egona II	November	2016-11-20	Long dry	5	3	3	0
Egona II	November	2016-11-20	Long dry	5	3	4	0
Egona II	November	2016-11-20	Long dry	5	3	5	0
Egona II	November	2016-11-20	Long dry	5	3	6	0
Egona II	November	2016-11-20	Long dry	5	3	7	0
Egona II	November	2016-11-20	Long dry	5	3	8	0
Egona II	November	2016-11-20	Long dry	5	3	9	0
Egona II	November	2016-11-20	Long dry	5	3	10	0
Egona II	November	2016-11-20	Long dry	5	3	11	2
Egona II	December	2016-12-12	Long dry	6	1	1	7
Egona II	December	2016-12-12	Long dry	6	1	2	11
Egona II	December	2016-12-12	Long dry	6	1	3	7
Egona II	December	2016-12-12	Long dry	6	1	4	0
Egona II	December	2016-12-12	Long dry	6	1	5	6
Egona II	December	2016-12-12	Long dry	6	1	6	4
Egona II	December	2016-12-12	Long dry	6	1	7	15
Egona II	December	2016-12-12	Long dry	6	1	8	9
Egona II	December	2016-12-12	Long dry	6	1	9	4
Egona II	December	2016-12-12	Long dry	6	1	10	9
Egona II	December	2016-12-12	Long dry	6	1	11	16
Egona II	December	2016-12-13	Long dry	6	2	1	28
Egona II	December	2016-12-13	Long dry	6	2	2	8
Egona II	December	2016-12-13	Long dry	6	2	3	11
Egona II	December	2016-12-13	Long dry	6	2	4	10
Egona II	December	2016-12-13	Long dry	6	2	5	1
Egona II	December	2016-12-13	Long dry	6	2	6	1
Egona II	December	2016-12-13	Long dry	6	2	7	2
Egona II	December	2016-12-13	Long dry	6	2	8	1
Egona II	December	2016-12-13	Long dry	6	2	9	4
Egona II	December	2016-12-13	Long dry	6	2	10	6
Egona II	December	2016-12-13	Long dry	6	2	11	16
Egona II	December	2016-12-14	Long dry	6	3	1	46
Egona II	December	2016-12-14	Long dry	6	3	2	75
Egona II	December	2016-12-14	Long dry	6	3	3	11
Egona II	December	2016-12-14	Long dry	6	3	4	48
Egona II	December	2016-12-14	Long dry	6	3	5	23
Egona II	December	2016-12-14	Long dry	6	3	6	40
Egona II	December	2016-12-14	Long dry	6	3	7	0
Egona II	December	2016-12-14	Long dry	6	3	8	5
Egona II	December	2016-12-14	Long dry	6	3	9	6
Egona II	December	2016-12-14	Long dry	6	3	10	14
Egona II	December	2016-12-14	Long dry	6	3	11	38
Egona II	January	2017-01-16	Long dry	7	1	1	17
Egona II	January	2017-01-16	Long dry	7	1	2	57
Egona II	January	2017-01-16	Long dry	7	1	3	100
Egona II	January	2017-01-16	Long dry	7	1	4	54
Egona II	January	2017-01-16	Long dry	7	1	5	11
Egona II	January	2017-01-16	Long dry	7	1	6	11
Egona II	January	2017-01-16	Long dry	7	1	7	1
Egona II	January	2017-01-16	Long dry	7	1	8	7
Egona II	January	2017-01-16	Long dry	7	1	9	13
Egona II	January	2017-01-16	Long dry	7	1	10	85
Egona II	January	2017-01-16	Long dry	7	1	11	73
Egona II	January	2017-01-17	Long dry	7	2	1	46
Egona II	January	2017-01-17	Long dry	7	2	2	52
Egona II	January	2017-01-17	Long dry	7	2	3	9
Egona II	January	2017-01-17	Long dry	7	2	4	47
Egona II	January	2017-01-17	Long dry	7	2	5	21
Egona II	January	2017-01-17	Long dry	7	2	6	7
Egona II	January	2017-01-17	Long dry	7	2	7	32
Egona II	January	2017-01-17	Long dry	7	2	8	4
Egona II	January	2017-01-17	Long dry	7	2	9	34
Egona II	January	2017-01-17	Long dry	7	2	10	48
Egona II	January	2017-01-17	Long dry	7	2	11	202
Egona II	January	2017-01-18	Long dry	7	3	1	23
Egona II	January	2017-01-18	Long dry	7	3	2	18
Egona II	January	2017-01-18	Long dry	7	3	3	28
Egona II	January	2017-01-18	Long dry	7	3	4	8
Egona II	January	2017-01-18	Long dry	7	3	5	5
Egona II	January	2017-01-18	Long dry	7	3	6	2
Egona II	January	2017-01-18	Long dry	7	3	7	3
Egona II	January	2017-01-18	Long dry	7	3	8	28
Egona II	January	2017-01-18	Long dry	7	3	9	27
Egona II	January	2017-01-18	Long dry	7	3	10	53
Egona II	January	2017-01-18	Long dry	7	3	11	86
Egona II	February	2017-02-11	Long dry	8	1	1	12
Egona II	February	2017-02-11	Long dry	8	1	2	0
Egona II	February	2017-02-11	Long dry	8	1	3	29
Egona II	February	2017-02-11	Long dry	8	1	4	0
Egona II	February	2017-02-11	Long dry	8	1	5	0
Egona II	February	2017-02-11	Long dry	8	1	6	58
Egona II	February	2017-02-11	Long dry	8	1	7	5
Egona II	February	2017-02-11	Long dry	8	1	8	47
Egona II	February	2017-02-11	Long dry	8	1	9	18
Egona II	February	2017-02-11	Long dry	8	1	10	60
Egona II	February	2017-02-11	Long dry	8	1	11	101
Egona II	February	2017-02-12	Long dry	8	2	1	4
Egona II	February	2017-02-12	Long dry	8	2	2	3
Egona II	February	2017-02-12	Long dry	8	2	3	19
Egona II	February	2017-02-12	Long dry	8	2	4	2
Egona II	February	2017-02-12	Long dry	8	2	5	11
Egona II	February	2017-02-12	Long dry	8	2	6	4
Egona II	February	2017-02-12	Long dry	8	2	7	1
Egona II	February	2017-02-12	Long dry	8	2	8	0
Egona II	February	2017-02-12	Long dry	8	2	9	0
Egona II	February	2017-02-12	Long dry	8	2	10	135
Egona II	February	2017-02-12	Long dry	8	2	11	293
Egona II	February	2017-02-13	Long dry	8	3	1	30
Egona II	February	2017-02-13	Long dry	8	3	2	10
Egona II	February	2017-02-13	Long dry	8	3	3	31
Egona II	February	2017-02-13	Long dry	8	3	4	26
Egona II	February	2017-02-13	Long dry	8	3	5	4
Egona II	February	2017-02-13	Long dry	8	3	6	2
Egona II	February	2017-02-13	Long dry	8	3	7	0
Egona II	February	2017-02-13	Long dry	8	3	8	6
Egona II	February	2017-02-13	Long dry	8	3	9	15
Egona II	February	2017-02-13	Long dry	8	3	10	28
Egona II	February	2017-02-13	Long dry	8	3	11	28
Egona II	March	2017-03-17	Rainy 1	9	1	1	45
Egona II	March	2017-03-17	Rainy 1	9	1	2	49
Egona II	March	2017-03-17	Rainy 1	9	1	3	69
Egona II	March	2017-03-17	Rainy 1	9	1	4	23
Egona II	March	2017-03-17	Rainy 1	9	1	5	46
Egona II	March	2017-03-17	Rainy 1	9	1	6	12
Egona II	March	2017-03-17	Rainy 1	9	1	7	31
Egona II	March	2017-03-17	Rainy 1	9	1	8	1
Egona II	March	2017-03-17	Rainy 1	9	1	9	29
Egona II	March	2017-03-17	Rainy 1	9	1	10	118
Egona II	March	2017-03-17	Rainy 1	9	1	11	125
Egona II	March	2017-03-18	Rainy 1	9	2	1	90
Egona II	March	2017-03-18	Rainy 1	9	2	2	60
Egona II	March	2017-03-18	Rainy 1	9	2	3	88
Egona II	March	2017-03-18	Rainy 1	9	2	4	77
Egona II	March	2017-03-18	Rainy 1	9	2	5	67
Egona II	March	2017-03-18	Rainy 1	9	2	6	40
Egona II	March	2017-03-18	Rainy 1	9	2	7	17
Egona II	March	2017-03-18	Rainy 1	9	2	8	7
Egona II	March	2017-03-18	Rainy 1	9	2	9	55
Egona II	March	2017-03-18	Rainy 1	9	2	10	6
Egona II	March	2017-03-18	Rainy 1	9	2	11	0
Egona II	March	2017-03-19	Rainy 1	9	3	1	91
Egona II	March	2017-03-19	Rainy 1	9	3	2	106
Egona II	March	2017-03-19	Rainy 1	9	3	3	38
Egona II	March	2017-03-19	Rainy 1	9	3	4	48
Egona II	March	2017-03-19	Rainy 1	9	3	5	52
Egona II	March	2017-03-19	Rainy 1	9	3	6	36
Egona II	March	2017-03-19	Rainy 1	9	3	7	25
Egona II	March	2017-03-19	Rainy 1	9	3	8	25
Egona II	March	2017-03-19	Rainy 1	9	3	9	47
Egona II	March	2017-03-19	Rainy 1	9	3	10	18
Egona II	March	2017-03-19	Rainy 1	9	3	11	70
Egona II	April	2017-04-20	Rainy 1	10	1	1	46
Egona II	April	2017-04-20	Rainy 1	10	1	2	39
Egona II	April	2017-04-20	Rainy 1	10	1	3	46
Egona II	April	2017-04-20	Rainy 1	10	1	4	150
Egona II	April	2017-04-20	Rainy 1	10	1	5	30
Egona II	April	2017-04-20	Rainy 1	10	1	6	2
Egona II	April	2017-04-20	Rainy 1	10	1	7	3
Egona II	April	2017-04-20	Rainy 1	10	1	8	16
Egona II	April	2017-04-20	Rainy 1	10	1	9	2
Egona II	April	2017-04-20	Rainy 1	10	1	10	8
Egona II	April	2017-04-20	Rainy 1	10	1	11	23
Egona II	April	2017-04-21	Rainy 1	10	2	1	25
Egona II	April	2017-04-21	Rainy 1	10	2	2	18
Egona II	April	2017-04-21	Rainy 1	10	2	3	9
Egona II	April	2017-04-21	Rainy 1	10	2	4	7
Egona II	April	2017-04-21	Rainy 1	10	2	5	8
Egona II	April	2017-04-21	Rainy 1	10	2	6	12
Egona II	April	2017-04-21	Rainy 1	10	2	7	16
Egona II	April	2017-04-21	Rainy 1	10	2	8	13
Egona II	April	2017-04-21	Rainy 1	10	2	9	7
Egona II	April	2017-04-21	Rainy 1	10	2	10	13
Egona II	April	2017-04-21	Rainy 1	10	2	11	13
Egona II	April	2017-04-22	Rainy 1	10	3	1	41
Egona II	April	2017-04-22	Rainy 1	10	3	2	56
Egona II	April	2017-04-22	Rainy 1	10	3	3	16
Egona II	April	2017-04-22	Rainy 1	10	3	4	15
Egona II	April	2017-04-22	Rainy 1	10	3	5	19
Egona II	April	2017-04-22	Rainy 1	10	3	6	14
Egona II	April	2017-04-22	Rainy 1	10	3	7	20
Egona II	April	2017-04-22	Rainy 1	10	3	8	14
Egona II	April	2017-04-22	Rainy 1	10	3	9	1
Egona II	April	2017-04-22	Rainy 1	10	3	10	13
Egona II	April	2017-04-22	Rainy 1	10	3	11	5
Egona II	May	2017-05-13	Rainy 1	11	1	1	31
Egona II	May	2017-05-13	Rainy 1	11	1	2	32
Egona II	May	2017-05-13	Rainy 1	11	1	3	18
Egona II	May	2017-05-13	Rainy 1	11	1	4	11
Egona II	May	2017-05-13	Rainy 1	11	1	5	8
Egona II	May	2017-05-13	Rainy 1	11	1	6	9
Egona II	May	2017-05-13	Rainy 1	11	1	7	8
Egona II	May	2017-05-13	Rainy 1	11	1	8	23
Egona II	May	2017-05-13	Rainy 1	11	1	9	9
Egona II	May	2017-05-13	Rainy 1	11	1	10	33
Egona II	May	2017-05-13	Rainy 1	11	1	11	47
Egona II	May	2017-05-14	Rainy 1	11	2	1	65
Egona II	May	2017-05-14	Rainy 1	11	2	2	53
Egona II	May	2017-05-14	Rainy 1	11	2	3	57
Egona II	May	2017-05-14	Rainy 1	11	2	4	20
Egona II	May	2017-05-14	Rainy 1	11	2	5	11
Egona II	May	2017-05-14	Rainy 1	11	2	6	13
Egona II	May	2017-05-14	Rainy 1	11	2	7	11
Egona II	May	2017-05-14	Rainy 1	11	2	8	3
Egona II	May	2017-05-14	Rainy 1	11	2	9	4
Egona II	May	2017-05-14	Rainy 1	11	2	10	20
Egona II	May	2017-05-14	Rainy 1	11	2	11	5
Egona II	May	2017-05-15	Rainy 1	11	3	1	36
Egona II	May	2017-05-15	Rainy 1	11	3	2	44
Egona II	May	2017-05-15	Rainy 1	11	3	3	23
Egona II	May	2017-05-15	Rainy 1	11	3	4	34
Egona II	May	2017-05-15	Rainy 1	11	3	5	38
Egona II	May	2017-05-15	Rainy 1	11	3	6	23
Egona II	May	2017-05-15	Rainy 1	11	3	7	9
Egona II	May	2017-05-15	Rainy 1	11	3	8	37
Egona II	May	2017-05-15	Rainy 1	11	3	9	37
Egona II	May	2017-05-15	Rainy 1	11	3	10	59
Egona II	May	2017-05-15	Rainy 1	11	3	11	28
Egona II	June	2017-06-13	Rainy 1	12	1	1	19
Egona II	June	2017-06-13	Rainy 1	12	1	2	8
Egona II	June	2017-06-13	Rainy 1	12	1	3	15
Egona II	June	2017-06-13	Rainy 1	12	1	4	4
Egona II	June	2017-06-13	Rainy 1	12	1	5	0
Egona II	June	2017-06-13	Rainy 1	12	1	6	22
Egona II	June	2017-06-13	Rainy 1	12	1	7	3
Egona II	June	2017-06-13	Rainy 1	12	1	8	3
Egona II	June	2017-06-13	Rainy 1	12	1	9	0
Egona II	June	2017-06-13	Rainy 1	12	1	10	0
Egona II	June	2017-06-13	Rainy 1	12	1	11	13
Egona II	June	2017-06-14	Rainy 1	12	2	1	15
Egona II	June	2017-06-14	Rainy 1	12	2	2	18
Egona II	June	2017-06-14	Rainy 1	12	2	3	20
Egona II	June	2017-06-14	Rainy 1	12	2	4	16
Egona II	June	2017-06-14	Rainy 1	12	2	5	12
Egona II	June	2017-06-14	Rainy 1	12	2	6	5
Egona II	June	2017-06-14	Rainy 1	12	2	7	16
Egona II	June	2017-06-14	Rainy 1	12	2	8	28
Egona II	June	2017-06-14	Rainy 1	12	2	9	16
Egona II	June	2017-06-14	Rainy 1	12	2	10	40
Egona II	June	2017-06-14	Rainy 1	12	2	11	2
Egona II	June	2017-06-15	Rainy 1	12	3	1	13
Egona II	June	2017-06-15	Rainy 1	12	3	2	14
Egona II	June	2017-06-15	Rainy 1	12	3	3	7
Egona II	June	2017-06-15	Rainy 1	12	3	4	21
Egona II	June	2017-06-15	Rainy 1	12	3	5	8
Egona II	June	2017-06-15	Rainy 1	12	3	6	10
Egona II	June	2017-06-15	Rainy 1	12	3	7	3
Egona II	June	2017-06-15	Rainy 1	12	3	8	6
Egona II	June	2017-06-15	Rainy 1	12	3	9	5
Egona II	June	2017-06-15	Rainy 1	12	3	10	6
Egona II	June	2017-06-15	Rainy 1	12	3	11	2
Ondouano	July	2016-07-16	Short dry	1	1	1	0
Ondouano	July	2016-07-16	Short dry	1	1	2	0
Ondouano	July	2016-07-16	Short dry	1	1	3	0
Ondouano	July	2016-07-16	Short dry	1	1	4	0
Ondouano	July	2016-07-16	Short dry	1	1	5	1
Ondouano	July	2016-07-16	Short dry	1	1	6	4
Ondouano	July	2016-07-16	Short dry	1	1	7	1
Ondouano	July	2016-07-16	Short dry	1	1	8	0
Ondouano	July	2016-07-16	Short dry	1	1	9	0
Ondouano	July	2016-07-16	Short dry	1	1	10	0
Ondouano	July	2016-07-16	Short dry	1	1	11	3
Ondouano	July	2016-07-17	Short dry	1	2	1	0
Ondouano	July	2016-07-17	Short dry	1	2	2	1
Ondouano	July	2016-07-17	Short dry	1	2	3	0
Ondouano	July	2016-07-17	Short dry	1	2	4	1
Ondouano	July	2016-07-17	Short dry	1	2	5	0
Ondouano	July	2016-07-17	Short dry	1	2	6	1
Ondouano	July	2016-07-17	Short dry	1	2	7	1
Ondouano	July	2016-07-17	Short dry	1	2	8	0
Ondouano	July	2016-07-17	Short dry	1	2	9	0
Ondouano	July	2016-07-17	Short dry	1	2	10	0
Ondouano	July	2016-07-17	Short dry	1	2	11	0
Ondouano	July	2016-07-18	Short dry	1	3	1	1
Ondouano	July	2016-07-18	Short dry	1	3	2	2
Ondouano	July	2016-07-18	Short dry	1	3	3	0
Ondouano	July	2016-07-18	Short dry	1	3	4	0
Ondouano	July	2016-07-18	Short dry	1	3	5	0
Ondouano	July	2016-07-18	Short dry	1	3	6	1
Ondouano	July	2016-07-18	Short dry	1	3	7	0
Ondouano	July	2016-07-18	Short dry	1	3	8	0
Ondouano	July	2016-07-18	Short dry	1	3	9	0
Ondouano	July	2016-07-18	Short dry	1	3	10	0
Ondouano	July	2016-07-18	Short dry	1	3	11	0
Ondouano	August	2016-08-17	Rainy 2	2	1	1	0
Ondouano	August	2016-08-17	Rainy 2	2	1	2	0
Ondouano	August	2016-08-17	Rainy 2	2	1	3	1
Ondouano	August	2016-08-17	Rainy 2	2	1	4	0
Ondouano	August	2016-08-17	Rainy 2	2	1	5	0
Ondouano	August	2016-08-17	Rainy 2	2	1	6	0
Ondouano	August	2016-08-17	Rainy 2	2	1	7	0
Ondouano	August	2016-08-17	Rainy 2	2	1	8	3
Ondouano	August	2016-08-17	Rainy 2	2	1	9	0
Ondouano	August	2016-08-17	Rainy 2	2	1	10	0
Ondouano	August	2016-08-17	Rainy 2	2	1	11	0
Ondouano	August	2016-08-18	Rainy 2	2	2	1	2
Ondouano	August	2016-08-18	Rainy 2	2	2	2	3
Ondouano	August	2016-08-18	Rainy 2	2	2	3	2
Ondouano	August	2016-08-18	Rainy 2	2	2	4	2
Ondouano	August	2016-08-18	Rainy 2	2	2	5	2
Ondouano	August	2016-08-18	Rainy 2	2	2	6	2
Ondouano	August	2016-08-18	Rainy 2	2	2	7	2
Ondouano	August	2016-08-18	Rainy 2	2	2	8	1
Ondouano	August	2016-08-18	Rainy 2	2	2	9	1
Ondouano	August	2016-08-18	Rainy 2	2	2	10	1
Ondouano	August	2016-08-18	Rainy 2	2	2	11	0
Ondouano	August	2016-08-19	Rainy 2	2	3	1	0
Ondouano	August	2016-08-19	Rainy 2	2	3	2	1
Ondouano	August	2016-08-19	Rainy 2	2	3	3	0
Ondouano	August	2016-08-19	Rainy 2	2	3	4	1
Ondouano	August	2016-08-19	Rainy 2	2	3	5	1
Ondouano	August	2016-08-19	Rainy 2	2	3	6	9
Ondouano	August	2016-08-19	Rainy 2	2	3	7	1
Ondouano	August	2016-08-19	Rainy 2	2	3	8	1
Ondouano	August	2016-08-19	Rainy 2	2	3	9	0
Ondouano	August	2016-08-19	Rainy 2	2	3	10	0
Ondouano	August	2016-08-19	Rainy 2	2	3	11	0
Ondouano	September	2016-09-18	Rainy 2	3	1	1	3
Ondouano	September	2016-09-18	Rainy 2	3	1	2	3
Ondouano	September	2016-09-18	Rainy 2	3	1	3	0
Ondouano	September	2016-09-18	Rainy 2	3	1	4	1
Ondouano	September	2016-09-18	Rainy 2	3	1	5	3
Ondouano	September	2016-09-18	Rainy 2	3	1	6	5
Ondouano	September	2016-09-18	Rainy 2	3	1	7	2
Ondouano	September	2016-09-18	Rainy 2	3	1	8	1
Ondouano	September	2016-09-18	Rainy 2	3	1	9	4
Ondouano	September	2016-09-18	Rainy 2	3	1	10	3
Ondouano	September	2016-09-18	Rainy 2	3	1	11	2
Ondouano	September	2016-09-19	Rainy 2	3	2	1	6
Ondouano	September	2016-09-19	Rainy 2	3	2	2	0
Ondouano	September	2016-09-19	Rainy 2	3	2	3	0
Ondouano	September	2016-09-19	Rainy 2	3	2	4	0
Ondouano	September	2016-09-19	Rainy 2	3	2	5	0
Ondouano	September	2016-09-19	Rainy 2	3	2	6	3
Ondouano	September	2016-09-19	Rainy 2	3	2	7	1
Ondouano	September	2016-09-19	Rainy 2	3	2	8	0
Ondouano	September	2016-09-19	Rainy 2	3	2	9	0
Ondouano	September	2016-09-19	Rainy 2	3	2	10	1
Ondouano	September	2016-09-19	Rainy 2	3	2	11	0
Ondouano	September	2016-09-20	Rainy 2	3	3	1	5
Ondouano	September	2016-09-20	Rainy 2	3	3	2	0
Ondouano	September	2016-09-20	Rainy 2	3	3	3	0
Ondouano	September	2016-09-20	Rainy 2	3	3	4	5
Ondouano	September	2016-09-20	Rainy 2	3	3	5	0
Ondouano	September	2016-09-20	Rainy 2	3	3	6	2
Ondouano	September	2016-09-20	Rainy 2	3	3	7	0
Ondouano	September	2016-09-20	Rainy 2	3	3	8	1
Ondouano	September	2016-09-20	Rainy 2	3	3	9	3
Ondouano	September	2016-09-20	Rainy 2	3	3	10	0
Ondouano	September	2016-09-20	Rainy 2	3	3	11	0
Ondouano	October	2016-10-22	Rainy 2	4	1	1	10
Ondouano	October	2016-10-22	Rainy 2	4	1	2	13
Ondouano	October	2016-10-22	Rainy 2	4	1	3	34
Ondouano	October	2016-10-22	Rainy 2	4	1	4	6
Ondouano	October	2016-10-22	Rainy 2	4	1	5	13
Ondouano	October	2016-10-22	Rainy 2	4	1	6	0
Ondouano	October	2016-10-22	Rainy 2	4	1	7	8
Ondouano	October	2016-10-22	Rainy 2	4	1	8	7
Ondouano	October	2016-10-22	Rainy 2	4	1	9	8
Ondouano	October	2016-10-22	Rainy 2	4	1	10	13
Ondouano	October	2016-10-22	Rainy 2	4	1	11	11
Ondouano	October	2016-10-23	Rainy 2	4	2	1	20
Ondouano	October	2016-10-23	Rainy 2	4	2	2	4
Ondouano	October	2016-10-23	Rainy 2	4	2	3	74
Ondouano	October	2016-10-23	Rainy 2	4	2	4	30
Ondouano	October	2016-10-23	Rainy 2	4	2	5	0
Ondouano	October	2016-10-23	Rainy 2	4	2	6	6
Ondouano	October	2016-10-23	Rainy 2	4	2	7	5
Ondouano	October	2016-10-23	Rainy 2	4	2	8	1
Ondouano	October	2016-10-23	Rainy 2	4	2	9	18
Ondouano	October	2016-10-23	Rainy 2	4	2	10	20
Ondouano	October	2016-10-23	Rainy 2	4	2	11	31
Ondouano	October	2016-10-24	Rainy 2	4	3	1	19
Ondouano	October	2016-10-24	Rainy 2	4	3	2	21
Ondouano	October	2016-10-24	Rainy 2	4	3	3	24
Ondouano	October	2016-10-24	Rainy 2	4	3	4	13
Ondouano	October	2016-10-24	Rainy 2	4	3	5	8
Ondouano	October	2016-10-24	Rainy 2	4	3	6	0
Ondouano	October	2016-10-24	Rainy 2	4	3	7	19
Ondouano	October	2016-10-24	Rainy 2	4	3	8	11
Ondouano	October	2016-10-24	Rainy 2	4	3	9	0
Ondouano	October	2016-10-24	Rainy 2	4	3	10	0
Ondouano	October	2016-10-24	Rainy 2	4	3	11	0
Ondouano	November	2016-11-18	Long dry	5	1	1	0
Ondouano	November	2016-11-18	Long dry	5	1	2	0
Ondouano	November	2016-11-18	Long dry	5	1	3	2
Ondouano	November	2016-11-18	Long dry	5	1	4	5
Ondouano	November	2016-11-18	Long dry	5	1	5	0
Ondouano	November	2016-11-18	Long dry	5	1	6	1
Ondouano	November	2016-11-18	Long dry	5	1	7	0
Ondouano	November	2016-11-18	Long dry	5	1	8	1
Ondouano	November	2016-11-18	Long dry	5	1	9	0
Ondouano	November	2016-11-18	Long dry	5	1	10	0
Ondouano	November	2016-11-18	Long dry	5	1	11	0
Ondouano	November	2016-11-19	Long dry	5	2	1	3
Ondouano	November	2016-11-19	Long dry	5	2	2	1
Ondouano	November	2016-11-19	Long dry	5	2	3	0
Ondouano	November	2016-11-19	Long dry	5	2	4	0
Ondouano	November	2016-11-19	Long dry	5	2	5	0
Ondouano	November	2016-11-19	Long dry	5	2	6	0
Ondouano	November	2016-11-19	Long dry	5	2	7	0
Ondouano	November	2016-11-19	Long dry	5	2	8	0
Ondouano	November	2016-11-19	Long dry	5	2	9	1
Ondouano	November	2016-11-19	Long dry	5	2	10	0
Ondouano	November	2016-11-19	Long dry	5	2	11	0
Ondouano	November	2016-11-20	Long dry	5	3	1	0
Ondouano	November	2016-11-20	Long dry	5	3	2	0
Ondouano	November	2016-11-20	Long dry	5	3	3	0
Ondouano	November	2016-11-20	Long dry	5	3	4	0
Ondouano	November	2016-11-20	Long dry	5	3	5	0
Ondouano	November	2016-11-20	Long dry	5	3	6	0
Ondouano	November	2016-11-20	Long dry	5	3	7	0
Ondouano	November	2016-11-20	Long dry	5	3	8	0
Ondouano	November	2016-11-20	Long dry	5	3	9	0
Ondouano	November	2016-11-20	Long dry	5	3	10	0
Ondouano	November	2016-11-20	Long dry	5	3	11	1
Ondouano	December	2016-12-12	Long dry	6	1	1	0
Ondouano	December	2016-12-12	Long dry	6	1	2	0
Ondouano	December	2016-12-12	Long dry	6	1	3	5
Ondouano	December	2016-12-12	Long dry	6	1	4	4
Ondouano	December	2016-12-12	Long dry	6	1	5	0
Ondouano	December	2016-12-12	Long dry	6	1	6	0
Ondouano	December	2016-12-12	Long dry	6	1	7	0
Ondouano	December	2016-12-12	Long dry	6	1	8	0
Ondouano	December	2016-12-12	Long dry	6	1	9	3
Ondouano	December	2016-12-12	Long dry	6	1	10	5
Ondouano	December	2016-12-12	Long dry	6	1	11	8
Ondouano	December	2016-12-13	Long dry	6	2	1	3
Ondouano	December	2016-12-13	Long dry	6	2	2	8
Ondouano	December	2016-12-13	Long dry	6	2	3	11
Ondouano	December	2016-12-13	Long dry	6	2	4	0
Ondouano	December	2016-12-13	Long dry	6	2	5	2
Ondouano	December	2016-12-13	Long dry	6	2	6	0
Ondouano	December	2016-12-13	Long dry	6	2	7	0
Ondouano	December	2016-12-13	Long dry	6	2	8	0
Ondouano	December	2016-12-13	Long dry	6	2	9	2
Ondouano	December	2016-12-13	Long dry	6	2	10	2
Ondouano	December	2016-12-13	Long dry	6	2	11	0
Ondouano	December	2016-12-14	Long dry	6	3	1	5
Ondouano	December	2016-12-14	Long dry	6	3	2	8
Ondouano	December	2016-12-14	Long dry	6	3	3	21
Ondouano	December	2016-12-14	Long dry	6	3	4	0
Ondouano	December	2016-12-14	Long dry	6	3	5	0
Ondouano	December	2016-12-14	Long dry	6	3	6	0
Ondouano	December	2016-12-14	Long dry	6	3	7	0
Ondouano	December	2016-12-14	Long dry	6	3	8	2
Ondouano	December	2016-12-14	Long dry	6	3	9	0
Ondouano	December	2016-12-14	Long dry	6	3	10	2
Ondouano	December	2016-12-14	Long dry	6	3	11	0
Ondouano	January	2017-01-16	Long dry	7	1	1	1
Ondouano	January	2017-01-16	Long dry	7	1	2	11
Ondouano	January	2017-01-16	Long dry	7	1	3	13
Ondouano	January	2017-01-16	Long dry	7	1	4	15
Ondouano	January	2017-01-16	Long dry	7	1	5	15
Ondouano	January	2017-01-16	Long dry	7	1	6	3
Ondouano	January	2017-01-16	Long dry	7	1	7	0
Ondouano	January	2017-01-16	Long dry	7	1	8	3
Ondouano	January	2017-01-16	Long dry	7	1	9	8
Ondouano	January	2017-01-16	Long dry	7	1	10	7
Ondouano	January	2017-01-16	Long dry	7	1	11	34
Ondouano	January	2017-01-17	Long dry	7	2	1	3
Ondouano	January	2017-01-17	Long dry	7	2	2	8
Ondouano	January	2017-01-17	Long dry	7	2	3	5
Ondouano	January	2017-01-17	Long dry	7	2	4	21
Ondouano	January	2017-01-17	Long dry	7	2	5	2
Ondouano	January	2017-01-17	Long dry	7	2	6	1
Ondouano	January	2017-01-17	Long dry	7	2	7	8
Ondouano	January	2017-01-17	Long dry	7	2	8	4
Ondouano	January	2017-01-17	Long dry	7	2	9	2
Ondouano	January	2017-01-17	Long dry	7	2	10	4
Ondouano	January	2017-01-17	Long dry	7	2	11	0
Ondouano	January	2017-01-18	Long dry	7	3	1	9
Ondouano	January	2017-01-18	Long dry	7	3	2	12
Ondouano	January	2017-01-18	Long dry	7	3	3	10
Ondouano	January	2017-01-18	Long dry	7	3	4	12
Ondouano	January	2017-01-18	Long dry	7	3	5	0
Ondouano	January	2017-01-18	Long dry	7	3	6	0
Ondouano	January	2017-01-18	Long dry	7	3	7	12
Ondouano	January	2017-01-18	Long dry	7	3	8	0
Ondouano	January	2017-01-18	Long dry	7	3	9	11
Ondouano	January	2017-01-18	Long dry	7	3	10	12
Ondouano	January	2017-01-18	Long dry	7	3	11	8
Ondouano	February	2017-02-11	Long dry	8	1	1	0
Ondouano	February	2017-02-11	Long dry	8	1	2	0
Ondouano	February	2017-02-11	Long dry	8	1	3	0
Ondouano	February	2017-02-11	Long dry	8	1	4	0
Ondouano	February	2017-02-11	Long dry	8	1	5	2
Ondouano	February	2017-02-11	Long dry	8	1	6	1
Ondouano	February	2017-02-11	Long dry	8	1	7	2
Ondouano	February	2017-02-11	Long dry	8	1	8	1
Ondouano	February	2017-02-11	Long dry	8	1	9	2
Ondouano	February	2017-02-11	Long dry	8	1	10	12
Ondouano	February	2017-02-11	Long dry	8	1	11	32
Ondouano	February	2017-02-12	Long dry	8	2	1	22
Ondouano	February	2017-02-12	Long dry	8	2	2	16
Ondouano	February	2017-02-12	Long dry	8	2	3	5
Ondouano	February	2017-02-12	Long dry	8	2	4	5
Ondouano	February	2017-02-12	Long dry	8	2	5	0
Ondouano	February	2017-02-12	Long dry	8	2	6	0
Ondouano	February	2017-02-12	Long dry	8	2	7	1
Ondouano	February	2017-02-12	Long dry	8	2	8	0
Ondouano	February	2017-02-12	Long dry	8	2	9	0
Ondouano	February	2017-02-12	Long dry	8	2	10	2
Ondouano	February	2017-02-12	Long dry	8	2	11	16
Ondouano	February	2017-02-13	Long dry	8	3	1	8
Ondouano	February	2017-02-13	Long dry	8	3	2	8
Ondouano	February	2017-02-13	Long dry	8	3	3	11
Ondouano	February	2017-02-13	Long dry	8	3	4	8
Ondouano	February	2017-02-13	Long dry	8	3	5	2
Ondouano	February	2017-02-13	Long dry	8	3	6	0
Ondouano	February	2017-02-13	Long dry	8	3	7	2
Ondouano	February	2017-02-13	Long dry	8	3	8	0
Ondouano	February	2017-02-13	Long dry	8	3	9	0
Ondouano	February	2017-02-13	Long dry	8	3	10	0
Ondouano	February	2017-02-13	Long dry	8	3	11	0
Ondouano	March	2017-03-17	Rainy 1	9	1	1	3
Ondouano	March	2017-03-17	Rainy 1	9	1	2	2
Ondouano	March	2017-03-17	Rainy 1	9	1	3	10
Ondouano	March	2017-03-17	Rainy 1	9	1	4	4
Ondouano	March	2017-03-17	Rainy 1	9	1	5	1
Ondouano	March	2017-03-17	Rainy 1	9	1	6	3
Ondouano	March	2017-03-17	Rainy 1	9	1	7	1
Ondouano	March	2017-03-17	Rainy 1	9	1	8	5
Ondouano	March	2017-03-17	Rainy 1	9	1	9	7
Ondouano	March	2017-03-17	Rainy 1	9	1	10	17
Ondouano	March	2017-03-17	Rainy 1	9	1	11	21
Ondouano	March	2017-03-18	Rainy 1	9	2	1	43
Ondouano	March	2017-03-18	Rainy 1	9	2	2	23
Ondouano	March	2017-03-18	Rainy 1	9	2	3	12
Ondouano	March	2017-03-18	Rainy 1	9	2	4	4
Ondouano	March	2017-03-18	Rainy 1	9	2	5	8
Ondouano	March	2017-03-18	Rainy 1	9	2	6	0
Ondouano	March	2017-03-18	Rainy 1	9	2	7	0
Ondouano	March	2017-03-18	Rainy 1	9	2	8	3
Ondouano	March	2017-03-18	Rainy 1	9	2	9	3
Ondouano	March	2017-03-18	Rainy 1	9	2	10	0
Ondouano	March	2017-03-18	Rainy 1	9	2	11	0
Ondouano	March	2017-03-19	Rainy 1	9	3	1	50
Ondouano	March	2017-03-19	Rainy 1	9	3	2	65
Ondouano	March	2017-03-19	Rainy 1	9	3	3	107
Ondouano	March	2017-03-19	Rainy 1	9	3	4	47
Ondouano	March	2017-03-19	Rainy 1	9	3	5	9
Ondouano	March	2017-03-19	Rainy 1	9	3	6	2
Ondouano	March	2017-03-19	Rainy 1	9	3	7	7
Ondouano	March	2017-03-19	Rainy 1	9	3	8	8
Ondouano	March	2017-03-19	Rainy 1	9	3	9	10
Ondouano	March	2017-03-19	Rainy 1	9	3	10	51
Ondouano	March	2017-03-19	Rainy 1	9	3	11	40
Ondouano	April	2017-04-20	Rainy 1	10	1	1	9
Ondouano	April	2017-04-20	Rainy 1	10	1	2	11
Ondouano	April	2017-04-20	Rainy 1	10	1	3	15
Ondouano	April	2017-04-20	Rainy 1	10	1	4	18
Ondouano	April	2017-04-20	Rainy 1	10	1	5	1
Ondouano	April	2017-04-20	Rainy 1	10	1	6	1
Ondouano	April	2017-04-20	Rainy 1	10	1	7	5
Ondouano	April	2017-04-20	Rainy 1	10	1	8	1
Ondouano	April	2017-04-20	Rainy 1	10	1	9	0
Ondouano	April	2017-04-20	Rainy 1	10	1	10	0
Ondouano	April	2017-04-20	Rainy 1	10	1	11	0
Ondouano	April	2017-04-21	Rainy 1	10	2	1	4
Ondouano	April	2017-04-21	Rainy 1	10	2	2	0
Ondouano	April	2017-04-21	Rainy 1	10	2	3	3
Ondouano	April	2017-04-21	Rainy 1	10	2	4	8
Ondouano	April	2017-04-21	Rainy 1	10	2	5	3
Ondouano	April	2017-04-21	Rainy 1	10	2	6	7
Ondouano	April	2017-04-21	Rainy 1	10	2	7	2
Ondouano	April	2017-04-21	Rainy 1	10	2	8	0
Ondouano	April	2017-04-21	Rainy 1	10	2	9	0
Ondouano	April	2017-04-21	Rainy 1	10	2	10	0
Ondouano	April	2017-04-21	Rainy 1	10	2	11	0
Ondouano	April	2017-04-22	Rainy 1	10	3	1	43
Ondouano	April	2017-04-22	Rainy 1	10	3	2	22
Ondouano	April	2017-04-22	Rainy 1	10	3	3	6
Ondouano	April	2017-04-22	Rainy 1	10	3	4	9
Ondouano	April	2017-04-22	Rainy 1	10	3	5	10
Ondouano	April	2017-04-22	Rainy 1	10	3	6	6
Ondouano	April	2017-04-22	Rainy 1	10	3	7	0
Ondouano	April	2017-04-22	Rainy 1	10	3	8	0
Ondouano	April	2017-04-22	Rainy 1	10	3	9	1
Ondouano	April	2017-04-22	Rainy 1	10	3	10	5
Ondouano	April	2017-04-22	Rainy 1	10	3	11	2
Ondouano	May	2017-05-13	Rainy 1	11	1	1	14
Ondouano	May	2017-05-13	Rainy 1	11	1	2	0
Ondouano	May	2017-05-13	Rainy 1	11	1	3	8
Ondouano	May	2017-05-13	Rainy 1	11	1	4	6
Ondouano	May	2017-05-13	Rainy 1	11	1	5	1
Ondouano	May	2017-05-13	Rainy 1	11	1	6	11
Ondouano	May	2017-05-13	Rainy 1	11	1	7	4
Ondouano	May	2017-05-13	Rainy 1	11	1	8	2
Ondouano	May	2017-05-13	Rainy 1	11	1	9	2
Ondouano	May	2017-05-13	Rainy 1	11	1	10	5
Ondouano	May	2017-05-13	Rainy 1	11	1	11	0
Ondouano	May	2017-05-14	Rainy 1	11	2	1	7
Ondouano	May	2017-05-14	Rainy 1	11	2	2	3
Ondouano	May	2017-05-14	Rainy 1	11	2	3	0
Ondouano	May	2017-05-14	Rainy 1	11	2	4	1
Ondouano	May	2017-05-14	Rainy 1	11	2	5	0
Ondouano	May	2017-05-14	Rainy 1	11	2	6	2
Ondouano	May	2017-05-14	Rainy 1	11	2	7	3
Ondouano	May	2017-05-14	Rainy 1	11	2	8	0
Ondouano	May	2017-05-14	Rainy 1	11	2	9	3
Ondouano	May	2017-05-14	Rainy 1	11	2	10	8
Ondouano	May	2017-05-14	Rainy 1	11	2	11	0
Ondouano	May	2017-05-15	Rainy 1	11	3	1	5
Ondouano	May	2017-05-15	Rainy 1	11	3	2	7
Ondouano	May	2017-05-15	Rainy 1	11	3	3	3
Ondouano	May	2017-05-15	Rainy 1	11	3	4	4
Ondouano	May	2017-05-15	Rainy 1	11	3	5	1
Ondouano	May	2017-05-15	Rainy 1	11	3	6	1
Ondouano	May	2017-05-15	Rainy 1	11	3	7	2
Ondouano	May	2017-05-15	Rainy 1	11	3	8	20
Ondouano	May	2017-05-15	Rainy 1	11	3	9	6
Ondouano	May	2017-05-15	Rainy 1	11	3	10	16
Ondouano	May	2017-05-15	Rainy 1	11	3	11	0
Ondouano	June	2017-06-13	Rainy 1	12	1	1	5
Ondouano	June	2017-06-13	Rainy 1	12	1	2	3
Ondouano	June	2017-06-13	Rainy 1	12	1	3	4
Ondouano	June	2017-06-13	Rainy 1	12	1	4	2
Ondouano	June	2017-06-13	Rainy 1	12	1	5	2
Ondouano	June	2017-06-13	Rainy 1	12	1	6	2
Ondouano	June	2017-06-13	Rainy 1	12	1	7	1
Ondouano	June	2017-06-13	Rainy 1	12	1	8	2
Ondouano	June	2017-06-13	Rainy 1	12	1	9	4
Ondouano	June	2017-06-13	Rainy 1	12	1	10	0
Ondouano	June	2017-06-13	Rainy 1	12	1	11	0
Ondouano	June	2017-06-14	Rainy 1	12	2	1	2
Ondouano	June	2017-06-14	Rainy 1	12	2	2	2
Ondouano	June	2017-06-14	Rainy 1	12	2	3	1
Ondouano	June	2017-06-14	Rainy 1	12	2	4	5
Ondouano	June	2017-06-14	Rainy 1	12	2	5	2
Ondouano	June	2017-06-14	Rainy 1	12	2	6	2
Ondouano	June	2017-06-14	Rainy 1	12	2	7	1
Ondouano	June	2017-06-14	Rainy 1	12	2	8	1
Ondouano	June	2017-06-14	Rainy 1	12	2	9	2
Ondouano	June	2017-06-14	Rainy 1	12	2	10	0
Ondouano	June	2017-06-14	Rainy 1	12	2	11	0
Ondouano	June	2017-06-15	Rainy 1	12	3	1	2
Ondouano	June	2017-06-15	Rainy 1	12	3	2	0
Ondouano	June	2017-06-15	Rainy 1	12	3	3	0
Ondouano	June	2017-06-15	Rainy 1	12	3	4	0
Ondouano	June	2017-06-15	Rainy 1	12	3	5	0
Ondouano	June	2017-06-15	Rainy 1	12	3	6	1
Ondouano	June	2017-06-15	Rainy 1	12	3	7	1
Ondouano	June	2017-06-15	Rainy 1	12	3	8	1
Ondouano	June	2017-06-15	Rainy 1	12	3	9	0
Ondouano	June	2017-06-15	Rainy 1	12	3	10	0
Ondouano	June	2017-06-15	Rainy 1	12	3	11	0

## Sheet: Pool_screen_definitions
Column title	Definition		Other
Lab ID	Laboratory sample ID			Shaded cell denotes missing sample
Species	Blackfly species
Pool size	Number of blackflies in a pool
Collection date	Month and year of collection
Ov + body	Whether or not a pool of blackfly bodies was O. volvulus positive (1 = positive, 0 = negative)
Ov + head	Whether or not a pool of blackfly heads was O. volvulus positive (1 = positive, 0 = negative)
Oo + body	Whether or not a pool of blackfly bodies was O. ochengi positive (1 = positive, 0 = negative)
Oo + head	Whether or not a pool of blackfly heads was O. ochengi positive (1 = positive, 0 = negative)
Country	Country of collection
Region	Region of collection
Location	Location of collection (nearest named village)

## Sheet: Dissection_definitions
Column title	Definition
Location	Location of collection (nearest named village)
Month	Month of collection
Date	Date of collection
Season	Season: short dry (Jul), long dry (Nov-Feb), rainy 1 (Mar-Jun), rainy 2 (Aug-Oct)
Month number	Sequential month number (1 = first month of study, 12 = final month of study)
No collected	Number of blackflies collected
No dissected	Number of blackflies dissected
No nulliparous	Number of nulliparous blackflies
Prop nulliparous	Proportion nulliparous
No parous	Number of parous blackflies
Prop parous	Proportion parous
No Infected	Number of infected blackflies (containing Onchocerca parasites of any developmental stage)
% infected	Percentage blackflies infected
No infective	Number of infective blackflies (containing L3 stages found anywhere within the blackfly)
% infective	Percentage infective blackflies
L1	Number of L1-stage parasites
L2	Number of L2-stage parasites
L3	Number of L3-stage parasites found anywhere within the blackfly
L3H	Number of L3-stage parasites found within the blackfly head

## Sheet: Biting_definitions
Column title	Definition
Location	Location of collection (nearest named village)
Month	Month of collection
Date	Date of collection
Season	Season: short dry (Jul), long dry (Nov-Feb), rainy 1 (Mar-Jun), rainy 2 (Aug-Oct)
Month number	Sequential month number (1 = first month of study, 12 = final month of study)
Collection day	First, second, or third collection day of the month
Time	Sequential collection hour (1 = 07:00 - 08:00, 2 = 08:00 - 09:00… 11 = 17:00 - 18:00)
No collected	Number of blackflies collected (S. damnosum s.l.)
